# Supplementary material for: Research on the impact and mechanism of financial development on new urbanization: A case study of the Yangtze River Economic Belt
Source: PLoS One. 2023 Aug 10;18(8):e0289758. doi: 10.1371/journal.pone.0289758 (PMC10414670; doi:10.1371/journal.pone.0289758)
Supplement: S1 File — (XLSX) [file pone.0289758.s001.xlsx]

## Sheet: Statistical analysis data
city	id	year	NU	FD1	FD2	II	lnII	TL	TS	TLS	HC	lnHC	MC	CS	TR
Shanghai	1	2003	0.519016	4.8772	2.10661	2452.11	7.80471	0.0185709	0.96686	0.397886	37.8517	3.63368	0.1764	1.11569	0.768388
Nanjing	2	2003	0.473227	4.43936	2.14126	954.049	6.86072	0.0460958	0.873629	0.377109	33.3648	3.5075	0.0985062	0.232424	0.526012
Wuxi	3	2003	0.437314	1.88967	0.75521	893.317	6.79494	0.0271783	0.686206	0.29079	4.8366	1.57621	0.05752	0.149139	0.21693
Xuzhou	4	2003	0.311557	1.31282	0.509406	383.029	5.94811	0.171711	0.740862	0.399372	7.1811	1.97145	0.0609666	0.0341162	0.0517245
Changzhou	5	2003	0.421757	2.18511	0.886535	446.594	6.10165	0.0639489	0.636458	0.292953	5.3059	1.66882	0.0699441	0.101092	0.135752
Suzhou	6	2003	0.413656	1.96643	0.842131	1408.93	7.25059	0.0080831	0.532806	0.217972	8.0523	2.08596	0.0655341	0.255512	0.101528
Nantong	7	2003	0.340722	1.96836	0.697592	448.417	6.10572	0.138596	0.668676	0.350628	4.3681	1.47433	0.0616244	0.0797305	0.0604408
Lianyungang	8	2003	0.258044	1.46198	0.610912	212.386	5.3584	0.179595	0.780879	0.420109	2.4247	0.885708	0.0811148	0.126114	0.0876387
Huai'an	9	2003	0.254676	1.23216	0.525351	228.11	5.42983	0.173022	0.645023	0.361822	3.7249	1.31504	0.0781409	0.0557778	0.0480843
Yancheng	10	2003	0.257656	1.39664	0.557471	280.638	5.63707	0.184022	0.713635	0.395867	2.3513	0.854968	0.059632	0.0652848	0.0502191
Yangzhou	11	2003	0.362094	1.78432	0.670359	247.009	5.50942	0.173773	0.72683	0.394996	4.7426	1.55659	0.0620773	0.198408	0.0837724
Zhenjiang	12	2003	0.394521	1.57054	0.663641	237.285	5.46926	0.0577127	0.653692	0.296104	4.372	1.47522	0.0572413	0.160934	0.168419
Taizhou	13	2003	0.349062	1.62928	0.601187	230.648	5.44089	0.160253	0.682696	0.36923	1.0371	0.0364284	0.070025	0.0933169	0.0754477
Suqian	14	2003	0.248962	0.974852	0.404435	142.065	4.95628	0.363136	0.699735	0.497776	1.1111	0.105351	0.0895517	0.0173994	0.0328655
Hangzhou	15	2003	0.407569	3.87014	1.75586	1006.74	6.91448	0.167951	0.811295	0.425289	26.9798	3.29509	0.0779107	0.392047	0.448054
Jiaxing	16	2003	0.329435	2.08126	0.883222	525.53	6.26441	0.154034	0.552463	0.313405	1.8677	0.624708	0.0550525	0.276309	0.156175
Huzhou	17	2003	0.323135	1.73584	0.744678	267.972	5.59088	0.372081	0.663105	0.488491	1.2051	0.186563	0.0620925	0.155775	0.0973596
Zhoushan	18	2003	0.333424	2.60928	1.10367	98.0091	4.58506	0.746259	0.957627	0.830806	0.6146	-0.486784	0.13408	0.329489	0.154448
Jinhua	19	2003	0.314941	2.47953	1.08245	412.186	6.02147	0.20517	0.666487	0.389697	4.3683	1.47437	0.0675342	0.135583	0.102243
Shaoxing	20	2003	0.332055	2.08116	0.905912	535.032	6.28233	0.179565	0.561318	0.332266	1.9344	0.659797	0.0523784	0.0898949	0.0829799
Wenzhou	21	2003	0.318523	2.50258	1.07053	448.601	6.10613	0.0964509	0.667192	0.324747	3.9868	1.38299	0.0605525	0.0835264	0.0848736
Taizhou	22	2003	0.319778	1.87459	0.813129	386.101	5.9561	0.161892	0.560585	0.321369	1.1768	0.162799	0.0692259	0.110385	0.0868605
Lishui	23	2003	0.223736	2.40825	1.04791	143.365	4.96539	0.299012	0.86157	0.524035	1.2006	0.182821	0.161609	0.0601443	0.0922213
Quzhou	24	2003	0.2866	2.40977	1.08957	160.421	5.0778	0.376164	0.753175	0.526969	0.716	-0.334075	0.115688	0.0449291	0.0571825
Ningbo	25	2003	0.35155	2.64812	1.1768	837.586	6.73052	0.13563	0.672675	0.350448	8.0108	2.08079	0.100878	0.27501	0.176662
Xuancheng	26	2003	0.266343	1.36726	0.611749	74.7275	4.31385	0.135312	0.926709	0.451871	0.16	-1.83258	0.0823492	0.0181931	0.0327475
Suzhou	27	2003	0.248272	1.45738	0.601043	56.9272	4.04177	0.578362	1.48859	0.942454	1.3369	0.290354	0.0886583	0.00710353	0.0355177
Chuzhou	28	2003	0.313095	1.16912	0.554731	65.817	4.18688	0.183355	0.814636	0.435867	2.2438	0.808171	0.077173	0.0115489	0.0254077
Chizhou	29	2003	0.208381	2.02789	0.873875	36.3363	3.59282	0.327289	0.917681	0.563445	0.6592	-0.416728	0.142126	0.0258214	0.0451875
Fuyang	30	2003	0.274619	2.26256	0.874967	74.6606	4.31295	0.65063	1.30786	0.913521	1.321	0.278389	0.130148	0.0121668	0.0243336
Lu'an	31	2003	0.262417	1.77967	0.807022	66.0779	4.19083	0.390562	0.998552	0.633758	1.4968	0.403329	0.131374	0.0268857	0.0358476
Hefei	32	2003	0.380301	4.26365	2.07869	255.106	5.54168	0.177718	0.825871	0.436979	15.2502	2.72459	0.0957342	0.100745	0.400788
Bengbu	33	2003	0.289181	2.14991	0.910364	84.7217	4.43937	0.248293	0.846349	0.487515	2.7189	1.00023	0.0925008	0.0463862	0.179747
Huainan	34	2003	0.399426	2.11256	0.945144	54.0909	3.99067	0.110722	0.753229	0.367725	3.2628	1.18259	0.0863768	0.0566465	0.0755287
Tongling	35	2003	0.334765	2.16094	1.14097	46.8715	3.84741	0.00600821	0.639814	0.25953	0.8674	-0.142255	0.0893028	0.169229	0.0705119
Maanshan	36	2003	0.336512	1.6296	0.590713	106.794	4.6709	0.145795	0.432203	0.260358	1.6769	0.516947	0.0898087	0.0564107	0.233701
Huaibei	37	2003	0.365501	1.85734	0.716172	51.1228	3.93423	0.304502	0.638278	0.438012	1.5529	0.440124	0.0844553	0.838482	0.142199
Wuhu	38	2003	0.332593	1.81749	0.820444	142.928	4.96234	0.143173	0.60049	0.3261	6.5316	1.87665	0.0867817	0.0446788	0.0982933
Anqing	39	2003	0.304635	1.62686	0.706189	103.202	4.63669	0.244696	0.705843	0.429155	1.0902	0.0863612	0.0990763	0.0264375	0.0528751
Huangshan	40	2003	0.273477	2.0192	0.776646	52.8027	3.96656	0.235697	1.40483	0.703349	0.6096	-0.494952	0.129577	0.0748758	0.0816827
Bozhou	41	2003	0.24442	1.37412	0.579477	54.4709	3.99767	0.751318	1.35709	0.993626	0.2762	-1.28663	0.0884245	0.00556349	0.014836
Nanchang	42	2003	0.344133	2.96987	1.20497	235.004	5.4596	0.0349097	0.814515	0.346752	18.4418	2.91462	0.0617673	0.115358	0.388225
Jingdezhen	43	2003	0.35202	1.82792	0.854658	54.6215	4.00043	0.010864	0.685767	0.280825	1.0882	0.084525	0.0869999	0.0539447	0.229265
Pingxiang	44	2003	0.309108	1.38129	0.646982	54.8306	4.00425	0.198356	0.50936	0.322758	0.7043	-0.350551	0.101139	0.0112524	0.0731405
Jiujiang	45	2003	0.230473	1.63986	0.790538	136.161	4.91384	0.142363	0.731987	0.378213	4.2478	1.4464	0.10124	0.0760737	0.108677
Xinyu	46	2003	0.249649	1.78441	0.724485	51.96	3.95047	0.199917	0.647563	0.378975	0.4452	-0.809232	0.0995655	1.01509	0.118884
Yingtan	47	2003	0.277073	2.26965	1.14838	30.89	3.43043	0.0123395	0.774627	0.317255	0.207	-1.57504	0.108067	0.00909339	0.109121
Ganzhou	48	2003	0.208054	1.75821	0.685055	155.49	5.04658	0.422712	1.16871	0.72111	3.5913	1.27851	0.137778	0.0204524	0.0553417
Yichun	49	2003	0.205283	1.8263	0.761403	85.0234	4.44293	0.384398	0.849047	0.570257	1.1784	0.164158	0.12015	0.0248913	0.0516974
Shangrao	50	2003	0.248052	2.07306	0.967552	110	4.70048	0.0977322	1.04846	0.478024	0.9788	-0.0214279	0.137788	0.024339	0.0365086
Ji'an	51	2003	0.187097	1.89814	0.722517	75	4.31749	0.268346	0.830898	0.493367	1.0228	0.022544	0.149288	0.0324247	0.0540412
Fuzhou	52	2003	0.203652	2.22311	0.953986	65	4.17439	0.295745	0.698012	0.456652	1.4223	0.352275	0.14982	0.0186116	0.0372232
Wuhan	53	2003	0.378472	3.34332	1.51917	645.064	6.46935	0.00419667	1.11226	0.447421	49.053	3.8929	0.0708612	0.398111	0.64645
Huangshi	54	2003	0.317891	1.17134	0.495955	69.2305	4.23744	0.0107449	0.73297	0.299635	1.7233	0.544241	0.0557751	0.141838	0.118199
Shiyan	55	2003	0.324736	1.93853	0.701722	58.6766	4.07204	0.175699	0.688357	0.380762	3.0304	1.10869	0.0876174	0.0410991	0.0880695
Jingzhou	56	2003	0.272242	1.48485	0.739217	96.5787	4.57036	0.148352	0.761577	0.393642	5.1133	1.63184	0.0754782	0.0632911	0.0771843
Yichang	57	2003	0.30476	1.83266	0.894775	250.035	5.5216	0.112085	0.58466	0.301115	2.3499	0.854373	0.0698135	0.18393	0.18393
Xiangyang	58	2003	0.298268	1.36318	0.5317	107.222	4.67491	0.195444	0.693399	0.394626	2.677	0.984697	0.0595563	0.0311128	0.176306
Ezhou	59	2003	0.36762	1.30303	0.586384	37.5062	3.62451	0.193744	0.673222	0.385535	0.313	-1.16155	0.0558663	0.335474	0.201284
Jingmen	60	2003	0.295376	1.03215	0.424619	70.9578	4.26209	0.0509312	0.760167	0.334626	2.1144	0.748771	0.0496428	0.0632069	0.11976
Xiaogan	61	2003	0.280093	1.28994	0.606894	90.2109	4.50215	0.16556	0.804682	0.421209	1.9526	0.669162	0.0625638	0.170954	0.0746694
Huanggang	62	2003	0.29419	1.20023	0.531047	106.663	4.66968	0.368126	0.665801	0.487196	2.06	0.722706	0.0820497	0.046916	0.0607148
Xianning	63	2003	0.256798	1.18226	0.48985	62.6753	4.13797	0.217789	0.68254	0.403689	1.7646	0.567924	0.0821183	0.0934176	0.0790457
Suizhou	64	2003	0.30492	1.22148	0.439674	36.5516	3.59872	0.241625	0.627952	0.396156	0.1704	-1.76961	0.0658331	0.0504972	0.038844
Changsha	65	2003	0.356801	3.47302	1.75303	494.971	6.2045	0.197155	1.1497	0.578175	26.8613	3.29069	0.0843658	0.234313	0.443698
Zhuzhou	66	2003	0.337907	1.44002	0.554807	104.864	4.65266	0.178097	0.770298	0.414977	4.5006	1.50421	0.0802006	0.101713	0.139186
Xiangtan	67	2003	0.308456	1.68474	0.661828	89.8413	4.49804	0.380955	1.12266	0.677637	6.8223	1.9202	0.0735823	0.0602773	0.138283
Hengyang	68	2003	0.256959	1.49516	0.580699	120.125	4.78854	0.457383	1.16308	0.739662	3.7429	1.31986	0.07542	0.0280151	0.0714386
Shaoyang	69	2003	0.250482	1.52045	0.483082	69.7589	4.24505	0.371587	1.40387	0.784501	1.4376	0.362975	0.11017	0.0314057	0.0286748
Yueyang	70	2003	0.274079	1.02727	0.483581	138.303	4.92944	0.0697576	0.847382	0.380807	1.3918	0.330598	0.0735574	0.0246291	0.0625201
Changde	71	2003	0.285488	1.15584	0.528911	121.914	4.80331	0.471004	0.875954	0.632984	1.4059	0.340678	0.0736813	0.0849717	0.0399867
Zhangjiajie	72	2003	0.202413	1.59512	0.821578	37.6797	3.62912	0.162944	2.22713	0.988618	0.9751	-0.0252152	0.131069	0.107985	0.101632
Yiyang	73	2003	0.245503	1.41203	0.622466	62.6133	4.13698	0.0242487	1.60041	0.654714	0.8781	-0.129995	0.0884121	0.0438107	0.0394296
Yongzhou	74	2003	0.229375	1.30679	0.491992	86.3393	4.45828	0.424502	1.56222	0.87959	1.2233	0.201552	0.097457	0.031543	0.0368001
Chenzhou	75	2003	0.282702	1.30393	0.476259	135.813	4.91128	0.293346	1.06809	0.603245	1.2489	0.222263	0.108156	0.065895	0.083467
Loudi	76	2003	0.309749	1.69071	0.700596	77.669	4.35246	0.386321	0.931926	0.604563	0.8694	-0.139952	0.0940114	0.334249	0.064374
Huaihua	77	2003	0.260949	1.39937	0.544794	49.5123	3.90222	0.306218	1.7179	0.870892	1.1802	0.165684	0.0998138	0.0365171	0.044632
Chongqing	78	2003	0.295707	2.76083	1.23294	1269.35	7.14626	0.253893	0.958775	0.535846	25.5266	3.23972	0.151774	0.0578256	0.18977
Chengdu	79	2003	0.420471	3.11563	1.38333	788.004	6.6695	0.137425	1.01603	0.488867	30.0742	3.40367	0.0727494	0.158957	0.542942
Zigong	80	2003	0.294038	1.55622	0.584332	44.6107	3.79797	0.3362	0.90628	0.564232	2.4571	0.898982	0.0820753	0.0412306	0.0475737
Panzhihua	81	2003	0.30529	1.82945	0.777784	70.4904	4.25548	0.0502561	0.33793	0.165326	0.9661	-0.0344879	0.118116	0.0470898	0.122434
Luzhou	82	2003	0.239519	1.83345	0.732018	81.116	4.39588	0.436226	0.929134	0.633389	1.6372	0.492987	0.102861	0.0192283	0.0470025
Deyang	83	2003	0.262168	1.59121	0.645503	81.3739	4.39905	0.479027	0.730836	0.579751	1.4055	0.340393	0.0760493	0.0289025	0.057805
Mianyang	84	2003	0.289995	1.92183	0.829055	103.424	4.63883	0.407363	1.01367	0.649886	4.8305	1.57495	0.0964284	0.0151653	0.37155
Guangyuan	85	2003	0.222789	2.35514	1.1899	44.9946	3.80654	0.852264	1.2836	1.0248	0.001	-6.90776	0.167311	0.0230203	0.0460405
Suining	86	2003	0.27141	1.69472	0.657597	59.1246	4.07965	0.585132	1.07083	0.779412	0.4368	-0.82828	0.101503	0.00531067	0.0132767
Neijiang	87	2003	0.258845	1.69228	0.699876	56.0585	4.0264	0.420257	0.758506	0.555557	1.123	0.116004	0.0949351	0.00474777	0.0403561
Leshan	88	2003	0.272608	2.0431	0.929126	84.4085	4.43567	0.22994	0.643564	0.39539	0.9	-0.105361	0.123393	0.0604091	0.0920519
Nanchong	89	2003	0.251402	2.10133	0.85637	102.821	4.63299	0.561116	1.29532	0.8548	5.9363	1.78109	0.129639	0.0125395	0.0250791
Yibin	90	2003	0.233158	1.51222	0.60782	96.2137	4.56657	0.382626	0.625731	0.479868	1.1596	0.148075	0.115725	0.0174754	0.0291256
Guang'an	91	2003	0.240871	1.73519	0.639667	80.3472	4.38636	0.5538	0.939864	0.708225	0.001	-6.90776	0.111657	0.0200655	0.0222951
Dazhou	92	2003	0.233682	1.67296	0.626445	86.1365	4.45593	0.522542	0.925958	0.683909	0.45	-0.798508	0.107431	0.0365974	0.0445534
Ziyang	93	2003	0.316587	1.43343	0.49023	42.2326	3.74319	0.539571	0.929804	0.695664	0.001	-6.90776	0.0950754	0.0123059	0.0123059
Meishan	94	2003	0.229006	1.61761	0.673723	85.7656	4.45162	0.492751	0.737873	0.5908	0.2069	-1.57552	0.0930764	0.00587096	0.0381612
Bazhong	95	2003	0.204544	1.35474	0.699096	26.0327	3.25935	0.673034	1.75473	1.10571	0.001	-6.90776	0.139386	0.0280852	0.0224681
Ya'an	96	2003	0.205423	1.87449	0.769611	57.2112	4.04675	0.454254	0.570769	0.50086	1.436	0.361861	0.125038	0.071825	0.0522364
Guiyang	97	2003	0.322305	4.35057	2.00465	241.874	5.48842	0.108754	0.834491	0.399049	21.9487	3.08871	0.132028	0.664038	0.411761
Liupanshui	98	2003	0.226485	1.87145	0.776224	53.3994	3.9778	0.294382	0.503637	0.378084	0.523	-0.648174	0.149517	0.0375914	0.0410088
Zunyi	99	2003	0.288656	1.59571	0.6392	130.157	4.86874	0.520442	0.829977	0.644256	1.3595	0.307117	0.125743	0.0252306	0.028034
Anshun	100	2003	0.188173	2.46844	1.24281	21.9	3.08649	0.485089	0.762414	0.596019	1.1049	0.0997548	0.193855	0.0359152	0.0438964
Kunming	101	2003	0.35812	3.73332	1.55323	361.652	5.89068	0.0949681	0.99269	0.454057	13.5599	2.60712	0.0966886	0.243615	0.760798
Zhaotong	102	2003	0.187397	1.52419	0.68607	33.1906	3.50227	0.416763	1.37496	0.800041	0.3387	-1.08264	0.206234	0.00197134	0.0256274
Qujing	103	2003	0.23966	1.8071	0.789032	104.851	4.65254	0.41228	0.553874	0.468917	0.4949	-0.7034	0.146429	0.0179716	0.0539148
Yuxi	104	2003	0.269227	1.77475	0.588312	66.4915	4.19707	0.436376	0.356046	0.404244	0.9549	-0.0461487	0.109483	0.0216847	0.0315414
Pu'er	105	2003	0.195717	2.09297	0.889931	39.1856	3.66831	0.137005	1.28422	0.595893	0.2414	-1.4213	0.282748	0.0106916	0.0338566
Baoshan	106	2003	0.203145	2.06644	1.02257	27.2011	3.30326	0.443803	2.09669	1.10496	0.2142	-1.54085	0.181593	0.0145012	0.0628384
Lijiang	107	2003	0.1844	3.35046	1.53181	29.8481	3.39612	0.24774	1.46477	0.734554	0.3019	-1.19766	0.310615	0.0316168	0.039521
Lincang	108	2003	0.201178	1.79886	0.962553	35.5092	3.56979	0.366704	0.964619	0.60587	0.1916	-1.65235	0.243133	0.00835946	0.0334378
Shanghai	1	2004	0.577843	4.69326	2.00959	3084.66	8.0342	0.0220015	0.9412	0.389681	41.5701	3.72738	0.187334	1.04851	0.834818
Nanjing	2	2004	0.485756	4.34351	2.12675	1201.88	7.09165	0.047944	0.830863	0.361111	49.1463	3.8948	0.100353	0.245031	0.526045
Wuxi	3	2004	0.446392	1.86707	0.767	1114.13	7.01583	0.0172446	0.697917	0.289513	6.1279	1.81285	0.0608946	0.163242	0.219146
Xuzhou	4	2004	0.328705	1.20148	0.43359	445.273	6.09869	0.165756	0.736768	0.39416	8.6858	2.16169	0.0611255	0.0305393	0.0959808
Changzhou	5	2004	0.419054	2.10665	0.868954	588.613	6.37777	0.0719349	0.620221	0.291249	7.3862	1.99961	0.0687461	0.143279	0.140413
Suzhou	6	2004	0.415598	1.9508	0.845141	1554.8	7.3491	0.00638095	0.487222	0.198718	9.496	2.25087	0.0675743	0.198714	0.088503
Nantong	7	2004	0.348124	1.93843	0.695914	606.926	6.40841	0.102204	0.621931	0.310095	5.1439	1.63781	0.0617005	0.0697864	0.0555706
Lianyungang	8	2004	0.273366	1.42556	0.565917	246.301	5.50656	0.167264	0.740823	0.396688	2.509	0.919884	0.0780193	0.123717	0.0874555
Huai'an	9	2004	0.275287	1.21212	0.502781	275.691	5.61928	0.195448	0.650096	0.377307	3.7956	1.33384	0.0790604	0.0915926	0.0496126
Yancheng	10	2004	0.280833	1.34794	0.504383	374.907	5.92668	0.145371	0.718486	0.374617	2.7803	1.02256	0.0627001	0.0638874	0.048855
Yangzhou	11	2004	0.36408	1.66271	0.597228	330.05	5.79924	0.158652	0.687066	0.370017	5.2962	1.66699	0.0624575	0.147483	0.0946532
Zhenjiang	12	2004	0.399573	1.49235	0.626321	320.524	5.76996	0.0543009	0.621947	0.281359	5.0878	1.62685	0.0564865	0.228285	0.179634
Taizhou	13	2004	0.337373	1.55825	0.563999	306.244	5.72438	0.17911	0.636027	0.361877	1.3664	0.31218	0.0701737	0.119339	0.0676254
Suqian	14	2004	0.253654	0.966596	0.392755	197.194	5.28419	0.371728	0.689157	0.4987	0.9425	-0.0592194	0.0974573	0.0153433	0.0306866
Hangzhou	15	2004	0.423857	4.17783	1.90856	1205.18	7.09438	0.169252	0.782453	0.414532	29.2946	3.3774	0.0777846	0.383624	0.423521
Jiaxing	16	2004	0.354203	1.94507	0.835136	633.698	6.45157	0.125498	0.531679	0.287971	1.7665	0.569	0.0568436	0.293466	0.143738
Huzhou	17	2004	0.332838	1.57114	0.678314	365.474	5.9012	0.301891	0.624635	0.430989	1.4269	0.355504	0.0618122	0.10886	0.0894211
Zhoushan	18	2004	0.33624	2.57038	1.10923	127.874	4.85105	0.701386	0.903855	0.782373	1.0253	0.0249853	0.13643	0.309566	0.17542
Jinhua	19	2004	0.328112	2.46172	1.09501	517.803	6.2496	0.151452	0.657199	0.353751	4.1418	1.42113	0.0697323	0.141687	0.0974098
Shaoxing	20	2004	0.345967	2.05521	0.89565	624.947	6.43767	0.17451	0.552772	0.325815	2.5034	0.91765	0.0490955	0.0989142	0.0805116
Wenzhou	21	2004	0.335957	2.47354	1.09387	507.32	6.22914	0.108721	0.680409	0.337396	4.533	1.51138	0.0593954	0.0884493	0.0830888
Taizhou	22	2004	0.335283	1.78648	0.794765	479.026	6.17176	0.132346	0.570157	0.307471	1.5371	0.429898	0.0674326	0.124119	0.0881422
Lishui	23	2004	0.232147	2.2328	0.975744	175.738	5.16899	0.270891	0.801579	0.483166	1.5615	0.445647	0.146189	0.0718104	0.0997367
Quzhou	24	2004	0.304239	2.1786	1.03047	202.709	5.31177	0.305206	0.704795	0.465041	0.8183	-0.200526	0.118004	0.0529294	0.0610724
Ningbo	25	2004	0.366998	2.58355	1.15086	1095.66	6.99912	0.125676	0.653745	0.336903	9.6425	2.26618	0.100068	0.269591	0.179124
Xuancheng	26	2004	0.271732	1.31981	0.564157	110.46	4.70465	0.149882	0.819737	0.417824	0.1292	-2.04639	0.0933256	0.0146509	0.0329646
Suzhou	27	2004	0.243387	1.32543	0.508934	67.7585	4.21595	0.735305	1.25531	0.943307	1.5027	0.407263	0.085937	0.00667111	0.0583722
Chuzhou	28	2004	0.298559	1.15311	0.521315	87.0565	4.46656	0.241947	0.840326	0.481298	2.1067	0.745123	0.0755008	0.0346021	0.0253749
Chizhou	29	2004	0.205656	2.02938	0.867778	51.6674	3.94483	0.342784	0.867513	0.552675	0.7605	-0.273779	0.137655	0.02574	0.0643501
Fuyang	30	2004	0.26428	2.16593	0.799764	91.8821	4.52051	0.890384	1.29251	1.05124	1.7914	0.582997	0.135069	0.0119734	0.0228584
Lu'an	31	2004	0.261126	1.66866	0.706048	86.9856	4.46574	0.434435	0.972879	0.649813	1.8815	0.632069	0.127293	0.0207364	0.0296235
Hefei	32	2004	0.396299	4.2507	2.05303	361.479	5.8902	0.236254	0.802381	0.462705	20.5059	3.02071	0.0967616	0.0899523	0.413781
Bengbu	33	2004	0.285667	1.97524	0.835703	102.829	4.63307	0.347972	0.818842	0.53632	3.5964	1.27993	0.0770056	0.0374672	0.172926
Huainan	34	2004	0.369145	2.00575	0.829144	86.0743	4.45521	0.162421	0.680406	0.369615	4.0622	1.40172	0.0928402	0.0556554	0.089905
Tongling	35	2004	0.351737	1.97711	0.99835	61.7737	4.12348	0.00540016	0.501496	0.203839	1.1409	0.131817	0.0885225	0.111685	0.195449
Maanshan	36	2004	0.345916	1.51724	0.548035	145.46	4.9799	0.151882	0.344494	0.228927	2.1995	0.78823	0.0819238	0.0964708	0.225098
Huaibei	37	2004	0.364408	1.71378	0.630471	64.0972	4.1604	0.591035	0.559069	0.578249	1.952	0.668854	0.0749258	0.821434	0.0477578
Wuhu	38	2004	0.336652	1.86672	0.91392	172.006	5.14753	0.160521	0.569499	0.324112	8.2701	2.11265	0.0841954	0.0712504	0.102423
Anqing	39	2004	0.297644	1.52549	0.63543	125.958	4.83595	0.300026	0.660232	0.444108	1.2213	0.199916	0.101785	0.0248262	0.0496524
Huangshan	40	2004	0.274752	1.94686	0.727664	78.5438	4.36366	0.294097	1.2636	0.681897	0.7824	-0.245389	0.124041	0.0751623	0.0888282
Bozhou	41	2004	0.241293	1.27534	0.515724	67.7656	4.21605	1.03244	1.28312	1.13271	0.3418	-1.07353	0.0836826	0.00366522	0.0164935
Nanchang	42	2004	0.355354	2.84141	1.13318	351.504	5.86222	0.0355735	0.759916	0.325311	28.9862	3.36682	0.0677351	0.093318	0.434037
Jingdezhen	43	2004	0.352289	1.78179	0.829481	102.632	4.63115	0.00710067	0.696829	0.282992	1.4443	0.367625	0.0872976	0.0199243	0.212526
Pingxiang	44	2004	0.287732	1.29161	0.570093	95.9047	4.56335	0.176231	0.494778	0.30365	0.452	-0.794073	0.115121	0.0166472	0.0721381
Jiujiang	45	2004	0.235537	1.5455	0.703877	155	5.04343	0.128573	0.718229	0.364435	5.6139	1.72525	0.107817	0.0796007	0.122628
Xinyu	46	2004	0.255526	1.71293	0.691563	68	4.21951	0.150311	0.571688	0.318862	0.6054	-0.501866	0.0959448	0.951604	0.108755
Yingtan	47	2004	0.271738	2.20047	1.14203	43.915	3.78226	0.0185342	0.703764	0.292626	0.2694	-1.31156	0.106347	0.0537731	0.134433
Ganzhou	48	2004	0.225667	1.69209	0.61009	158	5.0626	0.449646	1.13879	0.725303	4.2796	1.45386	0.141944	0.0307456	0.0473009
Yichun	49	2004	0.202824	1.84684	0.741737	119.937	4.78696	0.41579	0.802389	0.57043	1.4893	0.398306	0.127476	0.0228376	0.0570939
Shangrao	50	2004	0.271316	2.02479	0.951819	152.8	5.02913	0.101094	0.913478	0.426047	1.1005	0.0957646	0.142734	0.0224276	0.0373793
Ji'an	51	2004	0.179029	1.88185	0.676941	95.7649	4.5619	0.324276	0.860649	0.538825	1.2126	0.192767	0.153094	0.032144	0.0578592
Fuzhou	52	2004	0.226373	1.98575	0.803992	91.54	4.51678	0.376655	0.628321	0.477321	1.5125	0.413764	0.137541	0.0184809	0.0369617
Wuhan	53	2004	0.372833	3.256	1.45959	822.201	6.71198	0.00481374	1.05198	0.423681	60.0488	4.09516	0.0729115	0.403359	0.599313
Huangshi	54	2004	0.3208	1.18389	0.452754	88.297	4.48071	0.0198886	0.694589	0.289769	2.4516	0.896741	0.0579958	0.172603	0.172603
Shiyan	55	2004	0.313836	1.74299	0.513628	77.5302	4.35067	0.168654	0.588809	0.336716	3.5463	1.2659	0.0924584	0.0292577	0.0936247
Jingzhou	56	2004	0.277441	1.56062	0.67003	108.232	4.68428	0.110853	0.752759	0.367615	6.8852	1.92937	0.0793961	0.0437425	0.0624893
Yichang	57	2004	0.313074	1.66513	0.786389	271.283	5.60316	0.117783	0.540117	0.286717	2.7065	0.995656	0.0661152	0.143029	0.173141
Xiangyang	58	2004	0.299654	1.38231	0.508098	130.53	4.8716	0.210827	0.701271	0.407005	2.1922	0.784906	0.059642	0.0380116	0.214247
Ezhou	59	2004	0.378942	1.19444	0.523792	44.2636	3.79016	0.192443	0.659774	0.379376	0.7008	-0.355533	0.0557173	0.208887	0.104444
Jingmen	60	2004	0.291163	0.974339	0.37692	86.1313	4.45587	0.0375008	0.735544	0.316718	1.957	0.671413	0.0512957	0.0603217	0.117292
Xiaogan	61	2004	0.284571	1.29902	0.575305	104.436	4.64857	0.145056	0.830423	0.419203	2.0851	0.734817	0.0636605	0.201104	0.0690063
Huanggang	62	2004	0.289514	1.19397	0.475299	130.124	4.86849	0.343973	0.665037	0.472398	2.28	0.824175	0.0835832	0.0495636	0.0536939
Xianning	63	2004	0.259161	1.12658	0.438164	75.2832	4.32126	0.293472	0.654206	0.437766	2.0274	0.706754	0.0845205	0.155246	0.0794281
Suizhou	64	2004	0.297826	1.11853	0.378663	46.4681	3.83877	0.245713	0.597111	0.386272	0.2517	-1.37952	0.0603722	0.0776036	0.0310414
Changsha	65	2004	0.351136	3.36155	1.63278	668.088	6.50442	0.217633	1.04	0.54658	32.9424	3.49476	0.0886813	0.268685	0.424326
Zhuzhou	66	2004	0.328201	1.41953	0.526522	138.709	4.93238	0.211871	0.749336	0.426857	5.363	1.67952	0.0865394	0.113229	0.124013
Xiangtan	67	2004	0.34411	1.3726	0.543149	134.289	4.89999	0.468982	0.9576	0.664429	7.9267	2.07024	0.0729537	0.0601089	0.141433
Hengyang	68	2004	0.272218	1.41222	0.514157	135.774	4.91099	0.536229	1.08489	0.755693	3.8146	1.33884	0.0720565	0.0375548	0.0806732
Shaoyang	69	2004	0.256824	1.45239	0.442479	103.359	4.63821	0.390294	1.36472	0.780065	1.5178	0.417262	0.114001	0.0283899	0.0337975
Yueyang	70	2004	0.290029	0.980658	0.481343	152.848	5.02945	0.108633	0.767905	0.372342	3.0578	1.1177	0.071588	0.0151129	0.0642297
Changde	71	2004	0.276419	1.0412	0.476459	145.565	4.98062	0.559005	0.838987	0.670998	2.0237	0.704928	0.0714965	0.0798602	0.0415939
Zhangjiajie	72	2004	0.228969	1.52066	0.762935	43.0727	3.76289	0.194252	1.99372	0.914039	0.9134	-0.0905814	0.123692	0.127154	0.0445038
Yiyang	73	2004	0.282324	1.30176	0.567286	76.1878	4.3332	0.429416	1.51626	0.864154	1.2671	0.236731	0.091915	0.0545197	0.0370734
Yongzhou	74	2004	0.239779	1.24548	0.446309	112.281	4.721	0.399243	1.49404	0.837161	1.9902	0.688235	0.100239	0.0384736	0.0384736
Chenzhou	75	2004	0.284063	1.22178	0.402745	157.677	5.06055	0.322904	0.921128	0.562193	1.3455	0.296766	0.102775	0.0589893	0.0699133
Loudi	76	2004	0.30541	1.50438	0.5983	93.1528	4.53424	0.44848	0.773253	0.57839	1.1537	0.142974	0.0911678	0.343125	0.0592446
Huaihua	77	2004	0.254159	1.35897	0.515725	66.2612	4.1936	0.319754	1.60276	0.832955	1.9648	0.67539	0.105359	0.0343233	0.0464374
Chongqing	78	2004	0.316178	2.73352	1.21794	1621.92	7.39137	0.291725	0.897789	0.53415	30.3913	3.41416	0.148467	0.0464343	0.186691
Chengdu	79	2004	0.397463	3.03396	1.30843	1085.2	6.98952	0.167268	0.974337	0.490096	35.3199	3.56445	0.0715743	0.153819	0.5294
Zigong	80	2004	0.327572	1.40339	0.473669	50.7972	3.92784	0.393497	0.895873	0.594448	3.1221	1.13851	0.0822247	0.0411679	0.0506682
Panzhihua	81	2004	0.313569	1.69741	0.721451	79.131	4.3711	0.0588156	0.303904	0.156851	1.1845	0.169321	0.123358	0.0653839	0.112087
Luzhou	82	2004	0.298451	1.6335	0.609709	87.0981	4.46704	0.481384	0.944	0.66643	2.5627	0.941061	0.102382	0.016878	0.0485242
Deyang	83	2004	0.283933	1.55783	0.561775	95.8231	4.5625	0.507444	0.665828	0.570798	2.049	0.717352	0.0751053	0.0314985	0.086621
Mianyang	84	2004	0.286095	1.85737	0.770925	124.191	4.82182	0.474745	1.05349	0.706244	4.0861	1.40759	0.0979145	0.0132308	0.372351
Guangyuan	85	2004	0.22023	2.07497	0.968843	49.348	3.8989	0.821243	1.15811	0.955989	0.0241	-3.72554	0.184126	0.0164522	0.0493567
Suining	86	2004	0.261164	1.55917	0.583781	66.086	4.19096	0.684534	1.01255	0.815741	0.1424	-1.94912	0.102037	0.0105255	0.0131569
Neijiang	87	2004	0.267732	1.54193	0.633572	66.888	4.20302	0.456234	0.710148	0.5578	1.186	0.170586	0.100111	0.0023771	0.0356566
Leshan	88	2004	0.274311	1.86671	0.804609	101.563	4.62068	0.231356	0.592526	0.375824	1.0584	0.0567583	0.121231	0.0546495	0.10067
Nanchong	89	2004	0.261614	1.91676	0.728394	115.053	4.7454	0.56959	1.1687	0.809235	5.0781	1.62494	0.133535	0.00689874	0.0317342
Yibin	90	2004	0.23665	1.35989	0.518854	117.866	4.76955	0.428228	0.606544	0.499554	1.7508	0.560073	0.119922	0.0154476	0.0270333
Guang'an	91	2004	0.239247	1.61198	0.576728	107.109	4.67385	0.610558	0.900831	0.726667	0.313	-1.16155	0.113382	0.0529977	0.0242906
Dazhou	92	2004	0.213939	1.50062	0.507704	126.498	4.84023	0.578658	0.887344	0.702133	0.5175	-0.658746	0.123442	0.0408093	0.045518
Ziyang	93	2004	0.311198	1.30458	0.413702	56.881	4.04096	0.563733	0.82723	0.669131	0.001	-6.90776	0.0987513	0.00819639	0.0122946
Meishan	94	2004	0.233533	1.48388	0.600753	113.129	4.72853	0.552402	0.635403	0.585602	0.261	-1.34323	0.10156	0.00293436	0.0352123
Bazhong	95	2004	0.176977	1.32847	0.619139	37.1294	3.61441	0.624021	1.81889	1.10197	0.001	-6.90776	0.165273	0.0249245	0.0221551
Ya'an	96	2004	0.262167	1.82786	0.747196	75.2692	4.32107	0.46844	0.533555	0.494486	1.4693	0.384786	0.147569	0.0325945	0.0586701
Guiyang	97	2004	0.326198	4.4601	2.05262	292.784	5.67944	0.120528	0.76569	0.378593	17.0037	2.83343	0.135094	0.580777	0.500273
Liupanshui	98	2004	0.22833	1.85946	0.74369	85.9377	4.45362	0.166133	0.44677	0.278388	0.5558	-0.587347	0.120424	0.0101519	0.0338398
Zunyi	99	2004	0.285601	1.58723	0.60877	161	5.0814	0.608601	0.757771	0.668269	1.3658	0.31174	0.126485	0.0193635	0.0401101
Anshun	100	2004	0.198176	2.7234	1.39625	24.6617	3.20525	0.257233	0.74494	0.452316	0.7564	-0.279185	0.202886	0.0312293	0.0585549
Kunming	101	2004	0.334068	3.85281	1.55764	435.079	6.07553	0.105894	0.929431	0.435309	14.1	2.64617	0.0972266	0.260479	0.741669
Zhaotong	102	2004	0.185875	1.34871	0.460855	57.5787	4.05315	0.477602	1.17548	0.756751	0.3646	-1.00895	0.224813	0.0133499	0.0228855
Qujing	103	2004	0.230127	1.74223	0.742823	159.524	5.07219	0.412801	0.514231	0.453373	0.6267	-0.467287	0.137151	0.0238607	0.0536865
Yuxi	104	2004	0.273839	1.62845	0.510213	81.8349	4.4047	0.444205	0.360147	0.410582	0.985	-0.0151136	0.113294	0.0324211	0.0324211
Pu'er	105	2004	0.170258	2.05167	0.829032	48.7078	3.88584	0.140567	1.18277	0.557447	0.3036	-1.19204	0.281377	0.00868568	0.0364799
Baoshan	106	2004	0.200264	2.05017	0.987081	35.4652	3.56855	0.4308	1.94139	1.03504	0.3038	-1.19139	0.194968	0.0191801	0.0671302
Lijiang	107	2004	0.201407	3.17829	1.49897	42.4221	3.74767	0.2515	1.39553	0.709113	0.6293	-0.463147	0.324441	0.0392311	0.0392311
Lincang	108	2004	0.211912	1.75782	0.963246	46.1449	3.83179	0.306857	0.925431	0.554286	0.1819	-1.7043	0.244347	0.00829428	0.02903
Shanghai	1	2005	0.600145	4.38259	1.83502	3542.55	8.1726	0.0228442	1.03783	0.428838	44.262	3.79013	0.179845	2.01212	0.971138
Nanjing	2	2005	0.511985	3.95498	1.84669	1402.72	7.24617	0.0276666	0.942145	0.393458	56.1102	4.02732	0.0959524	0.327291	0.562269
Wuxi	3	2005	0.460848	1.92742	0.778485	1336.04	7.19746	0.01903	0.625269	0.261526	7.9174	2.06906	0.0652078	0.220829	0.229662
Xuzhou	4	2005	0.358422	1.23918	0.405213	601.311	6.39911	0.170363	0.697532	0.381231	9.2666	2.22642	0.0727605	0.0226951	0.100507
Changzhou	5	2005	0.43434	2.1198	0.854139	769.802	6.64613	0.0792398	0.566143	0.274001	8.388	2.1268	0.075072	0.142195	0.153571
Suzhou	6	2005	0.438916	2.03858	0.863858	1870.14	7.53377	0.00818927	0.468468	0.192301	10.9189	2.3905	0.0832677	0.204179	0.100443
Nantong	7	2005	0.362893	1.89916	0.67639	815.264	6.70351	0.0714251	0.58877	0.278363	5.6724	1.73561	0.0608591	0.0765379	0.0518901
Lianyungang	8	2005	0.309251	1.51357	0.577478	323.595	5.77949	0.168508	0.799321	0.420834	2.7543	1.01316	0.100565	0.171545	0.0847135
Huai'an	9	2005	0.308772	1.2494	0.488886	330.726	5.80129	0.162699	0.728032	0.388832	4.6688	1.5409	0.0879885	0.108002	0.0549482
Yancheng	10	2005	0.310422	1.32058	0.473871	500	6.21461	0.128259	0.755909	0.379319	3.2569	1.18078	0.0702701	0.0688645	0.0450749
Yangzhou	11	2005	0.377364	1.59002	0.556747	410.071	6.01633	0.197552	0.603978	0.360123	6.1712	1.81989	0.0674831	0.0898512	0.0942342
Zhenjiang	12	2005	0.405304	1.56533	0.643014	404.75	6.00327	0.0640526	0.577158	0.269295	6.4139	1.85847	0.0598608	0.23168	0.168155
Taizhou	13	2005	0.361693	1.54678	0.543567	403.132	5.99926	0.190515	0.536484	0.328903	2.0026	0.694446	0.0761755	0.117518	0.0637387
Suqian	14	2005	0.286573	1.00184	0.391714	167.115	5.11869	0.416613	0.692379	0.526919	0.2267	-1.48413	0.102958	0.0152515	0.0209708
Hangzhou	15	2005	0.425264	4.17787	1.88446	1386.68	7.23467	0.126266	0.866719	0.422447	32.8524	3.49202	0.0809931	0.607162	0.458778
Jiaxing	16	2005	0.365953	1.98528	0.828264	703.458	6.55601	0.194744	0.576701	0.347527	2.1298	0.756028	0.0633376	0.25424	0.152544
Huzhou	17	2005	0.366571	1.63338	0.704257	416.048	6.0308	0.330684	0.64545	0.456591	1.6406	0.495062	0.0684267	0.516344	0.0970572
Zhoushan	18	2005	0.348287	2.31362	1.01619	161.119	5.08214	0.499572	1.15991	0.763707	1.3481	0.298696	0.114001	0.248113	0.175747
Jinhua	19	2005	0.367203	2.56213	1.11697	507.47	6.22944	0.139741	0.765713	0.39013	4.7153	1.55081	0.075916	0.299474	0.116707
Shaoxing	20	2005	0.377369	2.25507	0.966693	676.127	6.51638	0.23055	0.551484	0.358924	3.0702	1.12174	0.0552957	0.126411	0.0712496
Wenzhou	21	2005	0.346918	2.4927	1.07187	542.109	6.29547	0.100737	0.766667	0.367109	4.9947	1.60838	0.0585026	0.0853015	0.0866343
Taizhou	22	2005	0.341985	1.92846	0.834459	537.619	6.28715	0.102184	0.745911	0.359675	1.8069	0.591613	0.0703713	0.144682	0.101813
Lishui	23	2005	0.255597	2.16108	0.937516	198.16	5.28908	0.238802	0.911423	0.507851	1.9093	0.646737	0.150053	0.0835355	0.0994471
Quzhou	24	2005	0.314037	2.0831	0.949026	233.844	5.45465	0.36286	0.837295	0.552634	0.9633	-0.0373904	0.113392	0.0447937	0.0692267
Ningbo	25	2005	0.383161	2.75658	1.20841	1336.3	7.19766	0.125158	0.727223	0.365984	11.0548	2.40286	0.108102	0.314352	0.174241
Xuancheng	26	2005	0.272256	1.30288	0.488853	134.538	4.90185	0.173908	1.0896	0.540184	0.1712	-1.76492	0.105246	0.0109665	0.0365551
Suzhou	27	2005	0.259186	1.32635	0.44248	85.036	4.44307	0.620251	1.48102	0.964558	1.6275	0.487045	0.0837641	0.00992523	0.0595514
Chuzhou	28	2005	0.283493	1.43399	0.590417	113.845	4.73484	0.276431	0.910192	0.529935	2.8846	1.05939	0.0923135	0.0252514	0.0344337
Chizhou	29	2005	0.244014	1.95912	0.785133	75.6084	4.32557	0.441122	1.0808	0.696994	0.748	-0.290352	0.146903	0.0767705	0.0511803
Fuyang	30	2005	0.277239	1.97142	0.669431	126	4.83628	0.675948	1.30599	0.927965	1.7406	0.55423	0.130025	0.036451	0.024658
Lu'an	31	2005	0.242356	1.55473	0.619804	116.421	4.75721	0.316315	1.18843	0.665161	1.7626	0.56679	0.125191	0.0220264	0.0293686
Hefei	32	2005	0.40398	3.44637	1.66345	495.27	6.2051	0.106017	1.09346	0.500996	24.212	3.18685	0.0860056	0.100944	0.397191
Bengbu	33	2005	0.312505	1.78427	0.719836	124.802	4.82673	0.260364	1.0375	0.571218	3.723	1.31453	0.0856092	0.131681	0.168895
Huainan	34	2005	0.360803	2.1068	0.841816	128.3	4.85437	0.134318	0.669989	0.348586	4.4692	1.49721	0.0962033	0.0593774	0.10179
Tongling	35	2005	0.390992	1.66722	0.782411	76.6815	4.33966	0.00127736	0.563807	0.226289	1.5462	0.4358	0.0867234	0.124619	0.180006
Maanshan	36	2005	0.39891	1.33259	0.502388	191.381	5.25426	0.074774	0.470688	0.23314	2.1532	0.766955	0.0784034	0.0795925	0.20694
Huaibei	37	2005	0.377022	1.71624	0.549038	84.1296	4.43236	0.414644	0.58196	0.48157	2.3239	0.843247	0.0898565	0.812274	0.0475014
Wuhu	38	2005	0.338283	1.81147	0.857034	220.897	5.3977	0.154813	0.738722	0.388376	8.9928	2.19642	0.0939968	0.057299	0.105783
Anqing	39	2005	0.276724	1.62729	0.64329	155.533	5.04686	0.220092	0.926313	0.50258	1.5726	0.45273	0.107637	0.0231195	0.0594501
Huangshan	40	2005	0.29662	1.7855	0.624666	114.814	4.74331	0.276553	1.32684	0.696669	1.0434	0.0424846	0.130577	0.0612495	0.0884715
Bozhou	41	2005	0.265846	1.16619	0.426642	80.5404	4.38876	1.09698	1.39978	1.2181	0.4	-0.916291	0.0855532	0.00545316	0.0145418
Nanchang	42	2005	0.38526	2.56439	1.01964	525.595	6.26453	0.04103	0.757243	0.327515	39.4717	3.67558	0.0752154	0.132584	0.418797
Jingdezhen	43	2005	0.358456	1.53912	0.63274	107.93	4.68148	0.0120495	0.709212	0.290914	1.9068	0.645426	0.0948506	0.0265217	0.225434
Pingxiang	44	2005	0.300822	1.06094	0.414212	125.974	4.83607	0.173861	0.53689	0.319073	0.6106	-0.493313	0.100515	0.0389603	0.0723549
Jiujiang	45	2005	0.230749	1.386	0.524639	213.5	5.36364	0.156402	0.66101	0.358245	7.8476	2.06021	0.121485	0.17589	0.14586
Xinyu	46	2005	0.265909	1.46459	0.56762	88.4	4.48187	0.129109	0.571531	0.306078	0.7891	-0.236862	0.099922	0.975434	0.108382
Yingtan	47	2005	0.276898	1.89459	0.893207	60.145	4.09676	0.0183851	0.737652	0.306092	0.3028	-1.19468	0.104332	0.00899685	0.215924
Ganzhou	48	2005	0.248403	1.52695	0.492836	186	5.22575	0.416819	1.0382	0.66537	5.5695	1.71731	0.136434	0.0236493	0.0555759
Yichun	49	2005	0.227297	1.60205	0.584939	166.821	5.11692	0.395195	0.754704	0.538999	1.8299	0.604261	0.124475	0.0757332	0.0567999
Shangrao	50	2005	0.280866	1.74483	0.763903	227	5.42495	0.112043	0.856503	0.409827	1.3723	0.316488	0.142728	0.0192308	0.0369822
Ji'an	51	2005	0.19306	1.67045	0.528487	122	4.80402	0.244526	1.00581	0.54904	1.529	0.424614	0.159727	0.0301231	0.0602461
Fuzhou	52	2005	0.246417	1.69464	0.608416	123	4.81218	0.263277	0.812129	0.482818	1.5503	0.438448	0.12591	0.0183578	0.0393381
Wuhan	53	2005	0.392833	3.2421	1.41684	1055.18	6.96147	0.00651022	1.08873	0.439399	69.348	4.23914	0.0790346	0.326944	0.585255
Huangshi	54	2005	0.309851	1.20546	0.394432	106.459	4.66776	0.0346973	0.775828	0.33115	2.8737	1.0556	0.0683887	0.103121	0.11502
Shiyan	55	2005	0.318292	1.8509	0.526726	103.627	4.6408	0.14998	0.871795	0.438706	3.5926	1.27888	0.111714	0.0349162	0.0931099
Jingzhou	56	2005	0.261158	1.77068	0.652808	116.777	4.76027	0.0996833	1.22029	0.547926	9.8049	2.28288	0.10053	0.04678	0.065492
Yichang	57	2005	0.310316	1.79045	0.811971	295.803	5.6897	0.113301	0.687328	0.342912	3.6155	1.28523	0.0783278	0.117859	0.188074
Xiangyang	58	2005	0.315762	1.43388	0.454364	134.628	4.90252	0.171992	0.97974	0.495091	2.3246	0.843548	0.0843145	0.0329164	0.204428
Ezhou	59	2005	0.362436	1.11257	0.443295	55.1676	4.01038	0.338165	0.77053	0.511111	0.8126	-0.207516	0.0706335	0.172546	0.105445
Jingmen	60	2005	0.257355	1.36542	0.504777	104.154	4.64587	0.0289848	1.06455	0.443212	1.9426	0.664027	0.079206	0.0549696	0.120246
Xiaogan	61	2005	0.273461	1.49903	0.623256	121.712	4.80166	0.200205	0.963012	0.505328	2.2829	0.825447	0.077589	0.199601	0.0691686
Huanggang	62	2005	0.252366	1.64362	0.586556	158.562	5.06615	0.344854	1.16063	0.671166	3.4	1.22378	0.126315	0.0495663	0.0578273
Xianning	63	2005	0.250316	1.13542	0.367222	83.0903	4.41993	0.341713	0.912795	0.570146	2.5831	0.94899	0.105041	0.169847	0.075889
Suizhou	64	2005	0.298033	1.17315	0.325874	55.7916	4.02162	0.373378	0.745755	0.522329	0.4413	-0.81803	0.0731092	0.0316606	0.0316606
Changsha	65	2005	0.361027	2.88024	1.35229	881.436	6.78155	0.151401	1.18935	0.56658	39.4399	3.67478	0.0875388	0.262514	0.391355
Zhuzhou	66	2005	0.334491	1.35003	0.448717	160.659	5.07928	0.201274	0.71454	0.406581	6.5004	1.87186	0.0863101	0.0994009	0.0537302
Xiangtan	67	2005	0.320718	1.39051	0.503902	181.097	5.19903	0.612855	0.951766	0.748419	8.8116	2.17607	0.0855627	0.0492784	0.0668779
Hengyang	68	2005	0.27247	1.4405	0.480522	161.075	5.08187	0.686945	0.962865	0.797313	3.8146	1.33884	0.0867038	0.0359807	0.0802646
Shaoyang	69	2005	0.278515	1.55627	0.417706	141.049	4.94911	0.47217	1.46033	0.867436	1.6912	0.525438	0.130591	0.0255376	0.0336022
Yueyang	70	2005	0.307414	0.972063	0.435006	193.541	5.26549	0.0706308	0.726273	0.332888	3.165	1.15215	0.0759681	0.0188034	0.0376067
Changde	71	2005	0.270127	1.04065	0.406544	165.36	5.10812	0.683351	0.833499	0.74341	1.9135	0.648934	0.0804224	0.0697188	0.0398393
Zhangjiajie	72	2005	0.256958	1.477	0.704421	49.9677	3.91138	0.172024	2.26737	1.01016	0.9639	-0.0367677	0.132966	0.124906	0.0562078
Yiyang	73	2005	0.299416	1.37861	0.541497	101.302	4.6181	0.461477	1.51646	0.883469	1.6112	0.476979	0.107819	0.0759878	0.0412505
Yongzhou	74	2005	0.229539	1.27805	0.42174	145.31	4.97887	0.592344	1.6505	1.01561	1.9965	0.691396	0.112994	0.0260933	0.0713217
Chenzhou	75	2005	0.293471	1.18059	0.357711	191.801	5.25646	0.486456	0.73672	0.586562	1.7929	0.583834	0.103568	0.0412255	0.0759417
Loudi	76	2005	0.318488	1.41844	0.511422	117.357	4.76522	0.436723	0.761049	0.566453	0.83	-0.18633	0.0912381	0.0417198	0.0711691
Huaihua	77	2005	0.240579	1.46083	0.513717	84.9072	4.44156	0.3934	1.46747	0.823026	2.4633	0.901502	0.130949	0.0361177	0.0401308
Chongqing	78	2005	0.329818	2.60784	1.10963	2006.32	7.60406	0.28062	1.07047	0.59656	33.3563	3.50725	0.158721	0.0561663	0.159664
Chengdu	79	2005	0.407135	3.16193	1.2733	1457.35	7.28438	0.187097	1.17479	0.582176	42.721	3.75469	0.0823531	0.192231	0.525863
Zigong	80	2005	0.333117	1.38332	0.412968	58.6223	4.07112	0.39647	0.861715	0.582568	2.9557	1.08374	0.0892075	0.015759	0.059884
Panzhihua	81	2005	0.319787	1.61504	0.683316	94.6414	4.5501	0.0423496	0.373343	0.174747	1.3892	0.328728	0.125738	0.0648268	0.120393
Luzhou	82	2005	0.305675	1.59346	0.517263	103.027	4.63499	0.51121	0.934681	0.680598	2.4469	0.894822	0.12491	0.0208494	0.0416988
Deyang	83	2005	0.284378	1.49766	0.457587	110.576	4.7057	0.506627	0.556381	0.526528	3.3493	1.20875	0.079531	0.0287649	0.0575299
Mianyang	84	2005	0.28795	1.76166	0.632987	150.325	5.0128	0.518787	0.889025	0.666882	5.6788	1.73674	0.105766	0.0150741	0.371201
Guangyuan	85	2005	0.227395	2.1375	1.00234	67.6717	4.21467	0.746913	1.29552	0.966354	0.5587	-0.582143	0.192243	0.0328666	0.0657333
Suining	86	2005	0.263702	1.58863	0.549233	82.2466	4.40972	0.85078	0.885627	0.864719	0.6505	-0.430014	0.116259	0.0266966	0.0240269
Neijiang	87	2005	0.265404	1.577	0.573859	77.6123	4.35173	0.522914	0.748804	0.61327	1.3754	0.318745	0.120423	0.00475828	0.0380662
Leshan	88	2005	0.277056	1.72918	0.691263	120.231	4.78941	0.247957	0.559267	0.372481	1.1179	0.111452	0.114935	0.0891061	0.100604
Nanchong	89	2005	0.263741	1.9315	0.646637	140.023	4.9418	0.543716	1.0166	0.732869	5.2491	1.65806	0.150426	0.00960299	0.0315527
Yibin	90	2005	0.240879	1.42012	0.482851	148.023	4.99736	0.512927	0.615952	0.554137	1.9197	0.652169	0.138555	0.0134825	0.0346694
Guang'an	91	2005	0.246713	1.55546	0.491971	120.444	4.79118	0.528784	0.943787	0.694785	0.34	-1.07881	0.111637	0.00439996	0.0197998
Dazhou	92	2005	0.231073	1.57483	0.473032	165.463	5.10874	0.56968	0.952325	0.722738	0.6158	-0.484833	0.138711	0.0421717	0.0468574
Ziyang	93	2005	0.308575	1.34291	0.398054	74.6141	4.31233	0.720421	0.793189	0.749528	0.001	-6.90776	0.108881	0.00818146	0.0306805
Meishan	94	2005	0.240172	1.42782	0.521845	130.331	4.87007	0.498081	0.595016	0.536855	0.3015	-1.19899	0.101668	0.00586958	0.0381523
Bazhong	95	2005	0.198095	1.45642	0.607658	48.6569	3.88479	0.707189	1.9551	1.20635	0.001	-6.90776	0.18684	0.022041	0.0192859
Ya'an	96	2005	0.257089	1.95469	0.782144	88.673	4.48496	0.451251	0.725756	0.561053	1.5832	0.459448	0.149168	0.0324002	0.0648004
Guiyang	97	2005	0.323974	4.37316	1.97516	343.543	5.83931	0.167913	0.967123	0.487597	20.7149	3.03085	0.13807	0.43632	0.430617
Liupanshui	98	2005	0.247013	1.61859	0.672366	121.459	4.79958	0.109522	0.599402	0.305474	0.4242	-0.85755	0.132979	0.0100952	0.0471111
Zunyi	99	2005	0.292853	1.62525	0.584616	194.01	5.26791	0.593763	0.892269	0.713165	1.6361	0.492315	0.143464	0.0344571	0.0441051
Anshun	100	2005	0.209473	2.46333	1.15651	32.3064	3.47527	0.287778	1.0057	0.574948	0.759	-0.275754	0.208648	0.0272501	0.0778574
Kunming	101	2005	0.321362	4.08894	1.69221	523.009	6.2596	0.0933147	1.06457	0.481818	18.81	2.93439	0.108168	0.2054	0.502818
Zhaotong	102	2005	0.186595	1.61716	0.630817	93.4354	4.53727	0.536336	0.90533	0.683934	0.361	-1.01888	0.222358	0.00394089	0.0295567
Qujing	103	2005	0.227599	1.58742	0.677872	226.995	5.42493	0.358424	0.589449	0.450834	1.0839	0.0805656	0.120707	0.0236002	0.0511338
Yuxi	104	2005	0.29126	1.57109	0.47361	104.957	4.65355	0.331602	0.5125	0.403961	0.874	-0.134675	0.111004	0.0397238	0.034049
Pu'er	105	2005	0.148365	1.98947	0.791848	61.9203	4.12585	0.158198	1.37527	0.645026	0.431	-0.841647	0.272486	0.00510682	0.0357477
Baoshan	106	2005	0.188497	1.91593	0.883264	60.2329	4.09822	0.459478	1.61331	0.921012	0.396	-0.926341	0.193179	0.0382482	0.0669344
Lijiang	107	2005	0.233883	2.96518	1.35677	55.2504	4.01188	0.227564	1.73269	0.829613	0.8215	-0.196623	0.291238	0.0389772	0.0389772
Lincang	108	2005	0.228724	1.6954	0.903117	52.4674	3.96019	0.326125	1.03575	0.609975	0.26355	-1.33351	0.235069	0.0123716	0.0329911
Shanghai	1	2006	0.631823	4.34663	1.79464	3925.09	8.27514	0.0150298	1.04288	0.426169	46.6333	3.84231	0.173211	1.25651	1.03137
Nanjing	2	2006	0.51466	3.92978	1.83797	1613.55	7.38619	0.0329355	0.979196	0.41144	62.0779	4.12839	0.0946223	0.387003	0.569801
Wuxi	3	2006	0.478978	1.9405	0.797651	1474.94	7.29637	0.0119726	0.650461	0.267368	9.1327	2.21186	0.0646547	0.264308	0.233727
Xuzhou	4	2006	0.364611	1.23095	0.395479	784.783	6.66541	0.146083	0.683369	0.360997	10.414	2.34315	0.0751062	0.0256759	0.101634
Changzhou	5	2006	0.42112	2.11704	0.859276	951.563	6.85811	0.0679072	0.593838	0.27828	9.4235	2.24321	0.0749917	0.149435	0.140976
Suzhou	6	2006	0.466687	2.1218	0.918975	2106.99	7.65302	0.0142718	0.499465	0.208349	12.8194	2.55096	0.08012	0.129853	0.0844046
Nantong	7	2006	0.368247	1.89138	0.689139	1048.9	6.95549	0.0516647	0.614423	0.276768	6.5364	1.87739	0.0640504	0.070149	0.0545603
Lianyungang	8	2006	0.315323	1.57763	0.61796	423.889	6.04947	0.130154	0.784934	0.392066	2.8096	1.03304	0.109302	0.100121	0.0813483
Huai'an	9	2006	0.328225	1.29658	0.511136	450.2	6.10969	0.125966	0.727602	0.36662	5.4799	1.70109	0.0954735	0.127637	0.0412944
Yancheng	10	2006	0.307545	1.25511	0.45484	667.5	6.50354	0.107426	0.731932	0.357229	3.7998	1.33495	0.0731436	0.0695886	0.0472208
Yangzhou	11	2006	0.365456	1.52933	0.542876	533.3	6.27908	0.169626	0.620457	0.349959	6.9846	1.94371	0.0687533	0.0697715	0.0959358
Zhenjiang	12	2006	0.403162	1.5626	0.653957	478.541	6.17074	0.0447403	0.584049	0.260464	7.2913	1.98668	0.0637124	0.171137	0.163697
Taizhou	13	2006	0.37091	1.49601	0.544309	532.564	6.2777	0.16916	0.549469	0.321284	2.5618	0.94071	0.0776393	0.131056	0.0615568
Suqian	14	2006	0.293708	1.05134	0.430493	346	5.84644	0.456142	0.704282	0.555398	0.1981	-1.61898	0.108328	0.0151094	0.0207755
Hangzhou	15	2006	0.43829	4.12001	1.88755	1460.74	7.2867	0.12225	0.894841	0.431287	34.9976	3.55528	0.0800466	0.873467	0.550795
Jiaxing	16	2006	0.375512	2.02576	0.850043	800.212	6.68488	0.18186	0.559059	0.33274	2.554	0.937661	0.0641205	0.309939	0.16093
Huzhou	17	2006	0.361864	1.64907	0.721084	479.75	6.17327	0.281327	0.598111	0.40804	1.8795	0.631006	0.0735002	0.100818	0.112451
Zhoushan	18	2006	0.344004	2.46049	1.11352	218.988	5.38902	0.436558	1.10259	0.702973	1.7311	0.548757	0.121781	0.279561	0.17602
Jinhua	19	2006	0.362488	2.51154	1.08893	506.95	6.22841	0.114979	0.752317	0.369915	5.1871	1.64617	0.0759364	0.628284	0.111646
Shaoxing	20	2006	0.362761	2.3843	1.03289	765.745	6.64085	0.204437	0.555739	0.344958	3.8332	1.3437	0.0569176	0.128588	0.0780712
Wenzhou	21	2006	0.347942	2.73439	1.20035	645.552	6.47011	0.104447	0.760635	0.366922	5.6811	1.73714	0.0781999	0.104431	0.103109
Taizhou	22	2006	0.34776	2.01233	0.88476	623.738	6.43573	0.0933446	0.735129	0.350058	2.1079	0.745692	0.0710719	0.148762	0.106259
Lishui	23	2006	0.267589	2.2575	0.939254	222.174	5.40346	0.238454	0.896874	0.501822	2.2028	0.789729	0.155603	0.0910783	0.102958
Quzhou	24	2006	0.320345	2.02875	0.918899	273.406	5.61096	0.341044	0.760446	0.508805	0.9182	-0.08534	0.112745	0.0405383	0.0648614
Ningbo	25	2006	0.413415	2.88786	1.29677	1502.77	7.31506	0.124864	0.727174	0.365788	12.1263	2.49538	0.101827	0.422874	0.190918
Xuancheng	26	2006	0.277883	1.36592	0.523343	192.293	5.25902	0.147655	1.04244	0.505569	0.2468	-1.39918	0.132103	0.0145874	0.0364684
Suzhou	27	2006	0.257429	1.35383	0.440169	109.349	4.69454	0.588468	1.31475	0.878979	1.931	0.658038	0.110336	0.00983703	0.0573827
Chuzhou	28	2006	0.281272	1.50055	0.627517	149.428	5.00682	0.268108	0.90608	0.523297	3.2448	1.17705	0.11487	0.020455	0.0340917
Chizhou	29	2006	0.262855	1.96027	0.741623	91.0421	4.51132	0.408643	1.0507	0.665464	0.7909	-0.234584	0.168768	0.0700236	0.0509262
Fuyang	30	2006	0.293168	2.08921	0.724	112.647	4.72426	0.668975	1.20679	0.884099	1.7787	0.575883	0.149327	0.0398068	0.0219985
Lu'an	31	2006	0.255382	1.64555	0.636831	173.691	5.15728	0.308332	1.18362	0.658447	2.1563	0.768394	0.148475	0.0131056	0.0291235
Hefei	32	2006	0.420414	3.3578	1.62328	816.783	6.70537	0.108599	0.982541	0.458176	27.2855	3.30636	0.0958193	0.0872619	0.395871
Bengbu	33	2006	0.312383	1.70667	0.68219	140.713	4.94672	0.281715	1.00966	0.572895	4.2086	1.43713	0.116061	0.124833	0.14753
Huainan	34	2006	0.388006	2.27048	0.956242	197.834	5.28743	0.126253	0.641516	0.332358	4.9243	1.59418	0.106159	0.0630517	0.100883
Tongling	35	2006	0.407845	1.48913	0.708119	92.3347	4.52542	0.00615335	0.450119	0.18374	2.0088	0.697538	0.0845167	0.0683901	0.191492
Maanshan	36	2006	0.397814	1.48147	0.624514	262.25	5.5693	0.0754876	0.489484	0.241086	2.5786	0.947247	0.0891474	0.158015	0.213321
Huaibei	37	2006	0.353179	1.82084	0.584755	110.302	4.70322	0.446531	0.656262	0.530423	2.3407	0.85045	0.105325	0.810556	0.0471254
Wuhu	38	2006	0.358847	1.75322	0.789511	286.624	5.65817	0.124302	0.661994	0.339379	11.0524	2.40265	0.108436	0.0523949	0.109156
Anqing	39	2006	0.290387	1.63379	0.615608	210.931	5.35153	0.292657	0.913887	0.541149	1.7643	0.567754	0.126106	0.0296106	0.0608663
Huangshan	40	2006	0.287581	1.73954	0.597195	163.011	5.09382	0.292247	1.23724	0.670246	1.1768	0.162799	0.143933	0.0609921	0.0880998
Bozhou	41	2006	0.283062	1.20983	0.429197	111.03	4.7098	1.06524	1.47001	1.22714	0.458	-0.780886	0.102906	0.0053414	0.0160242
Nanchang	42	2006	0.391496	2.54497	1.03212	643.02	6.46618	0.0557778	0.722499	0.322466	50.5595	3.92315	0.0788708	0.0950492	0.419456
Jingdezhen	43	2006	0.314316	1.51016	0.60108	94.1007	4.54437	0.00753702	0.67739	0.275478	2.381	0.867521	0.0961371	0.0846244	0.221325
Pingxiang	44	2006	0.304765	1.02478	0.379472	144.781	4.97523	0.148361	0.510899	0.293376	0.72	-0.328504	0.100635	0.0219816	0.0604495
Jiujiang	45	2006	0.243408	1.37123	0.506845	255.13	5.54177	0.135358	0.628346	0.332553	8.4184	2.13042	0.114568	0.148095	0.152326
Xinyu	46	2006	0.279123	1.46324	0.58202	102.5	4.62986	0.170796	0.515033	0.308491	1.0923	0.0882856	0.103082	0.818433	0.0978561
Yingtan	47	2006	0.299021	1.86503	0.857914	73.1024	4.29186	0.0339973	0.647214	0.279284	0.274	-1.29463	0.113982	0.0177069	0.185923
Ganzhou	48	2006	0.265987	1.59169	0.503648	223.024	5.40728	0.350308	0.973508	0.599588	6.3376	1.8465	0.148671	0.024386	0.0569007
Yichun	49	2006	0.26402	1.5631	0.549805	202.733	5.31189	0.342439	0.651138	0.465919	2.4107	0.879917	0.134083	0.0448883	0.0504994
Shangrao	50	2006	0.278085	1.72427	0.719092	318.315	5.76304	0.111144	0.812191	0.391563	1.6222	0.483783	0.151663	0.0173782	0.0304119
Ji'an	51	2006	0.231797	1.6569	0.496036	150	5.01064	0.229573	0.906636	0.500399	1.6633	0.508804	0.166635	0.0297234	0.0615698
Fuzhou	52	2006	0.24837	1.55452	0.531118	158.64	5.06664	0.247942	0.719639	0.436621	3.1806	1.15707	0.136815	0.0182396	0.0390849
Wuhan	53	2006	0.416295	3.22608	1.41799	1325.28	7.18938	0.00370575	1.06977	0.430132	74.7227	4.31378	0.0995115	0.297983	0.628938
Huangshi	54	2006	0.335001	1.21099	0.408668	138.053	4.92764	0.0325786	0.73717	0.314415	2.9569	1.08414	0.0783784	0.106149	0.129737
Shiyan	55	2006	0.327147	2.24062	0.73086	116.61	4.75883	0.14831	0.9662	0.475466	3.6247	1.28777	0.126668	0.034632	0.0952381
Jingzhou	56	2006	0.254965	1.78241	0.592378	149.66	5.00837	0.114244	1.19623	0.547038	11.7197	2.46127	0.0978369	0.0463607	0.0587235
Yichang	57	2006	0.327345	1.81404	0.787715	323.545	5.77934	0.096619	0.704545	0.33979	3.9435	1.37207	0.0903149	0.117432	0.187392
Xiangyang	58	2006	0.30081	1.40989	0.453999	200.495	5.30079	0.135777	0.887599	0.436505	2.269	0.819339	0.0840882	0.0310988	0.179682
Ezhou	59	2006	0.360409	1.11026	0.429989	72.0489	4.27735	0.220777	0.692935	0.40964	0.8862	-0.120813	0.0804966	0.150319	0.0939496
Jingmen	60	2006	0.253977	1.37407	0.496396	127.741	4.85	0.0274859	1.05876	0.439995	1.9276	0.656276	0.0834949	0.0576486	0.115297
Xiaogan	61	2006	0.267899	1.49961	0.590496	144.498	4.97326	0.196253	0.97045	0.505932	2.412	0.880456	0.103638	0.202079	0.0757797
Huanggang	62	2006	0.238688	1.71063	0.574324	192.891	5.26212	0.30109	1.1398	0.636575	3.17	1.15373	0.13205	0.0452712	0.0521305
Xianning	63	2006	0.246907	1.20756	0.391025	103.832	4.64277	0.286064	0.870802	0.519959	2.9457	1.08035	0.119701	0.12067	0.0745315
Suizhou	64	2006	0.280106	1.24347	0.323377	70.9648	4.26218	0.357506	0.759839	0.518439	0.6413	-0.444258	0.0828104	0.0278186	0.0317927
Changsha	65	2006	0.365864	2.91241	1.37997	1089.81	6.99376	0.147439	1.11849	0.535859	41.8132	3.73321	0.0929357	0.244057	0.431062
Zhuzhou	66	2006	0.330854	1.33314	0.420415	203.247	5.31442	0.185133	0.699088	0.390715	6.7552	1.91031	0.0877709	0.0981693	0.0530645
Xiangtan	67	2006	0.342132	1.44062	0.525429	218.76	5.38798	0.579198	0.8795	0.699318	9.9475	2.29732	0.0937777	0.0754355	0.0720066
Hengyang	68	2006	0.288559	1.45441	0.444493	177.657	5.17985	0.650555	0.889081	0.745965	3.815	1.33894	0.0985051	0.0495526	0.0839642
Shaoyang	69	2006	0.250921	1.59933	0.421969	186.443	5.22812	0.426513	1.37793	0.807078	1.9572	0.671515	0.146644	0.0267956	0.0348343
Yueyang	70	2006	0.313397	0.913828	0.372149	239.028	5.47658	0.0673859	0.706435	0.323006	3.3587	1.21155	0.0827006	0.0185632	0.0371264
Changde	71	2006	0.308208	1.00918	0.37809	196.108	5.27867	0.634384	0.803153	0.701892	1.9135	0.648934	0.0893681	0.0691074	0.0427807
Zhangjiajie	72	2006	0.279546	1.52558	0.694383	53.0291	3.97084	0.152186	2.45883	1.07484	1.4553	0.375212	0.14923	0.0743264	0.0557448
Yiyang	73	2006	0.307249	1.38678	0.506153	129.244	4.8617	0.4171	1.41711	0.817102	1.8454	0.612696	0.134885	0.103672	0.0388769
Yongzhou	74	2006	0.239024	1.33445	0.432997	180.118	5.19361	0.609356	1.56468	0.991487	2.0786	0.731695	0.127338	0.025974	0.0692641
Chenzhou	75	2006	0.27649	1.16227	0.310807	219.849	5.39294	0.323856	0.711961	0.479098	1.9774	0.681783	0.113947	0.0410349	0.0712712
Loudi	76	2006	0.307253	1.42884	0.515409	115.757	4.75149	0.417676	0.717174	0.537475	0.9414	-0.0603872	0.102298	0.0412581	0.0703815
Huaihua	77	2006	0.246423	1.50866	0.519348	112.35	4.72162	0.396974	1.37554	0.788399	2.818	1.03603	0.15188	0.04	0.06
Chongqing	78	2006	0.348011	2.8377	1.25682	2451.84	7.80459	0.203505	1.04257	0.53913	37.6118	3.62732	0.170197	0.0587708	0.155993
Chengdu	79	2006	0.423374	3.31459	1.32027	1899.58	7.54939	0.177379	1.10897	0.550014	51.4	3.93964	0.0917091	0.259199	0.536523
Zigong	80	2006	0.337847	1.31639	0.390642	74.7474	4.31411	0.346687	0.775754	0.518314	3.0563	1.11721	0.101552	0.0156274	0.0656353
Panzhihua	81	2006	0.312685	1.64603	0.705331	123.313	4.81473	0.0382931	0.354176	0.164646	1.5632	0.446735	0.13879	0.0733878	0.137602
Luzhou	82	2006	0.307205	1.61433	0.494164	121.56	4.8004	0.469093	0.847389	0.620412	2.6905	0.989727	0.129485	0.0206569	0.0516422
Deyang	83	2006	0.297239	1.42228	0.455288	123.438	4.81574	0.492179	0.504441	0.497084	5.1	1.62924	0.087563	0.0234497	0.0573215
Mianyang	84	2006	0.300362	1.73624	0.613906	181.349	5.20042	0.465024	0.812343	0.603951	7.116	1.96235	0.112966	0.0150009	0.369398
Guangyuan	85	2006	0.233545	1.96228	0.780553	92.9145	4.53168	0.634295	1.15933	0.844308	0.7009	-0.35539	0.217086	0.0392157	0.0686275
Suining	86	2006	0.276114	1.55181	0.52919	110.372	4.70385	0.75994	0.779823	0.767893	0.8018	-0.220896	0.132419	0.0370969	0.023848
Neijiang	87	2006	0.281393	1.48314	0.52222	92.1835	4.52378	0.423523	0.655755	0.516416	1.4914	0.399715	0.123912	0.00710682	0.037903
Leshan	88	2006	0.281964	1.68766	0.658548	167.081	5.11848	0.197453	0.509693	0.322349	1.1321	0.124074	0.121383	0.0685479	0.13424
Nanchong	89	2006	0.287952	1.8582	0.594913	167.222	5.11932	0.463812	0.851053	0.618708	4.479	1.4994	0.16901	0.0190746	0.0313369
Yibin	90	2006	0.248123	1.42694	0.482461	186.929	5.23073	0.469566	0.571819	0.510467	1.6789	0.518139	0.130549	0.0133802	0.0344063
Guang'an	91	2006	0.231735	1.57329	0.489668	136.587	4.91696	0.491753	0.945266	0.673158	0.3894	-0.943148	0.127576	0.0043712	0.0174848
Dazhou	92	2006	0.24273	1.55193	0.458534	226.077	5.42088	0.511711	0.835162	0.641091	1.7168	0.540462	0.146893	0.0433235	0.0464181
Ziyang	93	2006	0.310476	1.33724	0.385116	96.0659	4.56503	0.584127	0.689823	0.626406	0.001	-6.90776	0.12399	0.0102166	0.0163465
Meishan	94	2006	0.260475	1.44477	0.508817	159.719	5.07341	0.497882	0.555715	0.521015	0.5041	-0.684981	0.115809	0.00584795	0.0292398
Bazhong	95	2006	0.206992	1.50617	0.573227	59.2522	4.0818	0.619883	1.76763	1.07898	0.001	-6.90776	0.230909	0.0215954	0.0188959
Ya'an	96	2006	0.256817	2.02675	0.80934	111.044	4.70993	0.509358	0.682848	0.578754	1.7645	0.567867	0.157983	0.00655265	0.0589739
Guiyang	97	2006	0.336014	4.47353	1.99516	413.358	6.02431	0.138379	0.936557	0.45765	21.4449	3.06549	0.146355	0.456956	0.431569
Liupanshui	98	2006	0.258728	1.55388	0.66057	145.801	4.98224	0.0922083	0.561555	0.279947	0.5371	-0.621571	0.13745	0.00998569	0.0399427
Zunyi	99	2006	0.301832	1.69415	0.621153	216.774	5.37885	0.434707	0.807596	0.583862	1.6895	0.524433	0.156721	0.0382357	0.0450635
Anshun	100	2006	0.210739	2.32529	1.06251	43.9363	3.78274	0.25739	1.00151	0.555036	0.7895	-0.236355	0.249837	0.026822	0.0689708
Kunming	101	2006	0.332679	4.35865	1.84665	654.019	6.48314	0.0884495	1.02037	0.461217	20.64	3.02723	0.110725	0.375488	0.53316
Zhaotong	102	2006	0.182643	1.65652	0.62033	123.486	4.81613	0.555697	0.776636	0.644073	0.362	-1.01611	0.248399	0.00195389	0.0410317
Qujing	103	2006	0.249444	1.51095	0.629784	284.014	5.64902	0.364442	0.516877	0.425416	1.1365	0.127953	0.128658	0.0213883	0.0505542
Yuxi	104	2006	0.283932	1.61662	0.514588	121.585	4.80061	0.315552	0.508294	0.392649	0.942	-0.05975	0.117677	0.0372745	0.0372745
Pu'er	105	2006	0.158708	2.18457	0.88556	81.8246	4.40458	0.158273	1.31263	0.620016	0.3896	-0.942635	0.300315	0.00672337	0.0386594
Baoshan	106	2006	0.194387	1.93991	0.873118	79.387	4.37433	0.411132	1.49154	0.843295	0.4636	-0.768733	0.20822	0.042731	0.0712183
Lijiang	107	2006	0.239431	3.00768	1.35065	70.8062	4.25995	0.262645	1.47133	0.746121	1.05	0.0487902	0.31847	0.0456849	0.0415317
Lincang	108	2006	0.209664	1.62838	0.808455	58.8631	4.07521	0.272506	0.931523	0.536113	0.3452	-1.06363	0.255366	0.01228	0.0327466
Shanghai	1	2007	0.628854	4.26828	1.78113	4458.61	8.40259	0.00447179	1.12857	0.45411	48.4873	3.8813	0.17899	1.29527	1.13355
Nanjing	2	2007	0.510693	3.97171	1.84121	1867.96	7.5326	0.0286835	0.989375	0.41296	67.9924	4.2194	0.104436	0.362947	0.550902
Wuxi	3	2007	0.487306	1.91109	0.802749	1674.22	7.4231	0.0094663	0.685705	0.279962	10.2561	2.32787	0.0701872	0.264218	0.225235
Xuzhou	4	2007	0.370917	1.24321	0.407382	960.702	6.86766	0.136823	0.685965	0.356479	11.3774	2.43163	0.0877831	0.0350709	0.0860832
Changzhou	5	2007	0.404966	2.04858	0.845228	1203.94	7.09336	0.0710854	0.619407	0.290414	10.2454	2.32683	0.0821976	0.142705	0.153898
Suzhou	6	2007	0.467829	2.17734	0.937382	2366.36	7.76911	0.0503822	0.542458	0.247213	15.2459	2.72431	0.0871699	0.121711	0.0864789
Nantong	7	2007	0.339231	1.82016	0.690909	1265.8	7.14346	0.04256	0.61909	0.273172	7.3125	1.98959	0.0699419	0.0704841	0.0561262
Lianyungang	8	2007	0.324552	1.67291	0.647433	584.618	6.37096	0.0904102	0.775519	0.364454	3.0715	1.12217	0.130487	0.0891691	0.0912428
Huai'an	9	2007	0.33361	1.28889	0.517908	610	6.41346	0.0986652	0.722684	0.348273	6.44	1.86253	0.109311	0.11236	0.0374532
Yancheng	10	2007	0.298358	1.23651	0.454999	826.313	6.71697	0.0911007	0.725202	0.344741	4.621	1.53061	0.0854549	0.0716235	0.0568049
Yangzhou	11	2007	0.340367	1.52804	0.572282	717.88	6.5763	0.140002	0.61873	0.331493	7.6119	2.02971	0.0737181	0.0696788	0.0958084
Zhenjiang	12	2007	0.379024	1.50214	0.653873	588.016	6.37675	0.0365674	0.608427	0.265311	7.9252	2.07005	0.0670864	0.167423	0.174864
Taizhou	13	2007	0.344293	1.48183	0.544133	703.971	6.55674	0.138673	0.569785	0.311118	3.4481	1.23782	0.0858246	0.151787	0.0599161
Suqian	14	2007	0.28349	1.1307	0.474418	453	6.11589	0.355987	0.696172	0.492061	1.5389	0.431068	0.134565	0.0150509	0.0225763
Hangzhou	15	2007	0.441806	4.21855	1.98585	1684.13	7.429	0.10226	0.913893	0.426913	36.616	3.60049	0.0818783	0.850747	0.615751
Jiaxing	16	2007	0.38728	1.98549	0.852536	900.013	6.80241	0.173816	0.567017	0.331097	3.0173	1.10436	0.0677611	0.362222	0.175173
Huzhou	17	2007	0.356043	1.63358	0.735303	458.341	6.12761	0.265874	0.610199	0.403604	2.1096	0.746498	0.0771482	0.0969744	0.116369
Zhoushan	18	2007	0.397803	2.56156	1.18606	279.637	5.63349	0.374739	1.03404	0.63846	2.0809	0.7328	0.138411	0.258558	0.17582
Jinhua	19	2007	0.360688	2.518	1.1127	540.947	6.29332	0.123327	0.747648	0.373056	6.0973	1.80785	0.0792473	0.276574	0.113243
Shaoxing	20	2007	0.361107	2.38784	1.04951	843.375	6.73741	0.218369	0.559124	0.354671	4.4103	1.48394	0.0576866	0.139831	0.0894003
Wenzhou	21	2007	0.365933	2.82427	1.26044	737.032	6.60263	0.104781	0.786386	0.377423	6.4037	1.85688	0.0819789	0.109866	0.0902468
Taizhou	22	2007	0.362976	2.03174	0.915902	727.644	6.58981	0.0752464	0.734311	0.338872	2.4307	0.888179	0.0737167	0.154551	0.108888
Lishui	23	2007	0.327934	2.15989	0.943579	237.258	5.46915	0.22594	0.89942	0.495332	3.3173	1.19915	0.163349	0.102366	0.0984291
Quzhou	24	2007	0.349604	1.87204	0.849134	316.998	5.75889	0.317867	0.677286	0.461635	0.9621	-0.0386369	0.115999	0.0524744	0.0686203
Ningbo	25	2007	0.397318	2.9875	1.44339	1597.54	7.37622	0.116964	0.729065	0.361804	12.6094	2.53444	0.108017	0.472935	0.191299
Xuancheng	26	2007	0.269187	1.44651	0.581007	292.678	5.67907	0.150893	1.06922	0.518224	0.3017	-1.19832	0.140529	0.0145349	0.0363372
Suzhou	27	2007	0.292424	1.3327	0.440981	126.912	4.8435	0.452197	1.24642	0.769886	2.018	0.702107	0.119843	0.00972179	0.0518496
Chuzhou	28	2007	0.289303	1.45956	0.59547	236.749	5.467	0.235569	0.841493	0.477939	3.0844	1.12636	0.142231	0.0157672	0.0315344
Chizhou	29	2007	0.276447	1.84671	0.690217	139.855	4.9406	0.38111	1.08845	0.664045	0.7726	-0.257994	0.185218	0.0379699	0.0442982
Fuyang	30	2007	0.300303	2.00782	0.672524	160.701	5.07954	0.684892	1.10631	0.853458	1.8492	0.614753	0.161545	0.0287389	0.0225805
Lu'an	31	2007	0.30031	1.58682	0.608387	201.281	5.3047	0.258699	1.04053	0.571433	2.4901	0.912323	0.163337	0.00718897	0.0273181
Hefei	32	2007	0.407519	3.25669	1.58479	1310.43	7.17811	0.123857	0.923831	0.443847	29.5819	3.38716	0.125189	0.125287	0.409271
Bengbu	33	2007	0.314901	1.66694	0.665658	197.598	5.28623	0.311883	1.04113	0.603583	4.356	1.47155	0.134245	0.163256	0.154812
Huainan	34	2007	0.369139	2.36959	1.06003	251.714	5.52829	0.106039	0.642494	0.320621	5.2111	1.65079	0.119291	0.288196	0.100242
Tongling	35	2007	0.407183	1.53463	0.731097	118.7	4.7766	0.00485918	0.436965	0.177701	2.3145	0.839194	0.0912032	0.190088	0.190088
Maanshan	36	2007	0.403758	1.39337	0.571265	331.337	5.80314	0.0678965	0.461269	0.225246	2.9771	1.09095	0.118268	0.172793	0.212064
Huaibei	37	2007	0.372694	1.69145	0.565633	151.194	5.01856	0.369347	0.599787	0.461523	2.7072	0.995915	0.112593	0.80498	0.0468011
Wuhu	38	2007	0.371511	1.76295	0.777076	435.778	6.07713	0.11138	0.652464	0.327813	11.24	2.41948	0.113926	0.0433915	0.10414
Anqing	39	2007	0.270097	1.61576	0.581373	326.088	5.78717	0.201052	0.95504	0.502647	2.3092	0.836901	0.140381	0.0294604	0.0540107
Huangshan	40	2007	0.288466	1.79725	0.62584	213.164	5.36206	0.291003	1.30154	0.695216	1.3276	0.283373	0.157603	0.0540614	0.0946074
Bozhou	41	2007	0.284854	1.26285	0.418177	144.889	4.97597	0.905468	1.41667	1.10995	0.6067	-0.499721	0.146393	0.0052049	0.0312294
Nanchang	42	2007	0.403871	2.77809	1.31227	819.895	6.70918	0.0312754	0.727658	0.309828	48.1107	3.8735	0.0840782	0.140441	0.394863
Jingdezhen	43	2007	0.35164	1.33715	0.502567	111.668	4.71553	0.0106497	0.61481	0.252314	3.8613	1.351	0.108596	0.0832373	0.217698
Pingxiang	44	2007	0.266181	0.960129	0.372975	209.331	5.34392	0.160102	0.487809	0.291185	0.8506	-0.161813	0.111126	0.0108313	0.0595722
Jiujiang	45	2007	0.281654	1.37421	0.52026	358.303	5.88138	0.113283	0.620845	0.316308	8.2712	2.11278	0.13179	0.110513	0.152217
Xinyu	46	2007	0.257886	1.34059	0.547777	157	5.05625	0.21681	0.444462	0.307871	1.1356	0.127161	0.116264	0.808081	0.0966184
Yingtan	47	2007	0.285743	1.48721	0.679387	95.0341	4.55424	0.268825	0.393283	0.318608	0.436	-0.830113	0.110153	0.0435161	0.348129
Ganzhou	48	2007	0.301134	1.54555	0.511263	267.976	5.5909	0.339092	0.90938	0.567207	7.424	2.00472	0.158397	0.028505	0.0581501
Yichun	49	2007	0.263526	1.52723	0.534368	259.036	5.55697	0.389696	0.547662	0.452882	2.442	0.892817	0.152782	0.0463744	0.0426645
Shangrao	50	2007	0.24984	1.62708	0.650226	405	6.00389	0.099661	0.765489	0.365992	1.7763	0.574533	0.180176	0.0170416	0.0298228
Ji'an	51	2007	0.265837	1.58338	0.473995	199.269	5.29466	0.275178	0.783118	0.478354	1.8892	0.636153	0.182718	0.0291837	0.0604519
Fuzhou	52	2007	0.262003	1.49389	0.518496	226.05	5.42076	0.229368	0.674085	0.407255	3.2203	1.16947	0.161944	0.0181771	0.0363542
Wuhan	53	2007	0.421767	3.14657	1.40515	1732.79	7.45749	0.00369018	1.0923	0.439133	77.8368	4.35461	0.0977861	0.194395	0.608541
Huangshi	54	2007	0.327586	1.25697	0.451277	179.85	5.19212	0.0322483	0.733132	0.312602	3.0555	1.11694	0.0874145	0.109636	0.137045
Shiyan	55	2007	0.309971	1.65779	0.503775	141.662	4.95344	0.160127	0.848378	0.435427	2.7423	1.0088	0.131331	0.0544631	0.111793
Jingzhou	56	2007	0.236739	1.70604	0.576795	210.745	5.35065	0.12476	1.09848	0.514247	11.1936	2.41534	0.101996	0.0414257	0.0521656
Yichang	57	2007	0.345707	1.89785	0.821865	390.359	5.96707	0.280188	0.639704	0.423994	4.5534	1.51587	0.0961179	0.117073	0.184327
Xiangyang	58	2007	0.316207	1.30938	0.439035	265.765	5.58261	0.0898951	0.884862	0.407882	2.3396	0.84998	0.0910604	0.0343643	0.178694
Ezhou	59	2007	0.337755	0.970833	0.360984	105.006	4.65402	0.418168	0.631528	0.503512	0.9333	-0.0690286	0.0854977	0.149519	0.102794
Jingmen	60	2007	0.282074	1.30063	0.480647	153.252	5.03209	0.21625	0.979779	0.521662	2.056	0.720762	0.114138	0.0937804	0.120575
Xiaogan	61	2007	0.264321	1.34154	0.502427	195.929	5.27775	0.352411	0.947103	0.590288	2.8187	1.03628	0.113556	0.234151	0.0677297
Huanggang	62	2007	0.254322	1.61641	0.55389	258.496	5.55488	0.329851	1.05602	0.62032	2.87	1.05431	0.157217	0.0232565	0.051985
Xianning	63	2007	0.277231	1.18743	0.401832	138.383	4.93002	0.375041	0.82201	0.553828	2.8264	1.039	0.126948	0.108361	0.0769016
Suizhou	64	2007	0.257007	1.26883	0.305904	101.923	4.62422	0.342367	0.718444	0.492798	0.8066	-0.214927	0.0896701	0.0314676	0.0314676
Changsha	65	2007	0.356388	2.85349	1.36167	1445.18	7.27599	0.156718	1.08319	0.527305	45.4288	3.81615	0.0996109	0.19769	0.42676
Zhuzhou	66	2007	0.283447	1.2536	0.404332	288.663	5.66526	0.202088	0.651943	0.38203	5.5285	1.70992	0.0964836	0.155124	0.0762476
Xiangtan	67	2007	0.342438	1.22194	0.466726	264.23	5.57682	0.654519	0.804073	0.714341	11.537	2.44556	0.0983751	0.0819952	0.0683293
Hengyang	68	2007	0.322944	1.36794	0.410671	227.899	5.4289	0.671255	0.91161	0.767397	3.818	1.33973	0.108551	0.0507628	0.0754582
Shaoyang	69	2007	0.262404	1.60994	0.435556	259.578	5.55906	0.423059	1.35254	0.79485	2.0835	0.734049	0.17398	0.0266809	0.0386873
Yueyang	70	2007	0.311391	0.810783	0.301717	319.486	5.76671	0.0804064	0.66138	0.312796	4.1725	1.42852	0.0924568	0.0460456	0.0607802
Changde	71	2007	0.32412	0.94617	0.356799	231.957	5.44655	0.651491	0.799668	0.710762	2.5799	0.947751	0.102966	0.0800667	0.0441184
Zhangjiajie	72	2007	0.27498	1.53026	0.676095	63.3233	4.14825	0.156114	2.49853	1.09308	1.5129	0.414028	0.171569	0.0677382	0.0554221
Yiyang	73	2007	0.298708	1.27845	0.461327	194.943	5.27271	0.458424	1.30723	0.797945	2.2832	0.825578	0.145584	0.0967222	0.0408383
Yongzhou	74	2007	0.283162	1.28281	0.424932	255.081	5.54158	0.477508	1.49539	0.88466	2.1707	0.77505	0.144349	0.0344732	0.0706702
Chenzhou	75	2007	0.272426	1.16536	0.308969	248.826	5.51675	0.353389	0.677445	0.483011	2.0663	0.72576	0.119653	0.0471708	0.0879093
Loudi	76	2007	0.345078	1.22009	0.435547	119.685	4.78486	0.320463	0.681205	0.46476	2.5952	0.953664	0.130062	0.0552725	0.0576757
Huaihua	77	2007	0.311948	1.45914	0.491911	146.721	4.98854	0.429592	1.28286	0.7709	2.7425	1.00887	0.219189	0.0378479	0.0617518
Chongqing	78	2007	0.393926	2.84011	1.2448	3161.51	8.05881	0.216285	0.923747	0.49927	41.3655	3.72245	0.186389	0.111581	0.159181
Chengdu	79	2007	0.432582	3.16243	1.23917	2394.7	7.78101	0.176496	1.0537	0.527378	54.0626	3.99014	0.107108	0.269716	0.536735
Zigong	80	2007	0.363861	1.21846	0.353601	105.9	4.66249	0.429953	0.715697	0.54425	3.092	1.12882	0.112625	0.02481	0.0589239
Panzhihua	81	2007	0.389592	1.53805	0.638666	148.716	5.00204	0.0491962	0.33539	0.163674	1.668	0.511625	0.136115	0.0726744	0.12718
Luzhou	82	2007	0.323345	1.53115	0.469535	155.835	5.0488	0.465718	0.742639	0.576486	3.3128	1.19779	0.145286	0.022488	0.0511091
Deyang	83	2007	0.31918	1.33159	0.422642	164.872	5.10517	0.55006	0.477058	0.520859	3.8943	1.35951	0.0895382	0.0207625	0.0622875
Mianyang	84	2007	0.310834	1.61485	0.559182	235.172	5.46032	0.537954	0.752511	0.623777	7.4897	2.01353	0.120523	0.0148713	0.368064
Guangyuan	85	2007	0.273519	1.77638	0.661033	120.433	4.79109	0.654989	0.986562	0.787618	0.7	-0.356675	0.230015	0.0422888	0.0683127
Suining	86	2007	0.274311	1.42949	0.481738	165.19	5.1071	0.786262	0.662267	0.736664	0.8669	-0.142832	0.140924	0.0495514	0.0234717
Neijiang	87	2007	0.297222	1.31842	0.460408	114.335	4.73914	0.470763	0.594435	0.520232	1.64	0.494696	0.133207	0.00707831	0.037751
Leshan	88	2007	0.281783	1.54156	0.622492	203.467	5.3155	0.233273	0.470398	0.328123	1.1717	0.158456	0.127877	0.0879557	0.130515
Nanchong	89	2007	0.281164	1.67649	0.515455	200.818	5.3024	0.554204	0.75476	0.634426	6.4188	1.85923	0.171464	0.00808505	0.0336877
Yibin	90	2007	0.256078	1.3181	0.427394	218.497	5.38677	0.502316	0.522545	0.510407	1.8358	0.60748	0.136027	0.0132832	0.0322593
Guang'an	91	2007	0.30452	1.47682	0.446595	164.755	5.10446	0.473237	0.91965	0.651802	0.4067	-0.899679	0.142028	0.00432404	0.0151342
Dazhou	92	2007	0.257082	1.40912	0.420625	306.6	5.72554	0.617854	0.737219	0.6656	2.1048	0.74422	0.153931	0.0430696	0.046146
Ziyang	93	2007	0.297099	1.27144	0.362834	125.17	4.82967	0.588965	0.622381	0.602332	0.001	-6.90776	0.144876	0.00608248	0.0162199
Meishan	94	2007	0.251724	1.36689	0.467372	211.649	5.35493	0.529367	0.530857	0.529963	0.8733	-0.135476	0.130976	0.00573625	0.0315494
Bazhong	95	2007	0.263577	1.49577	0.510641	81.8199	4.40452	0.643731	1.56365	1.0117	0.001	-6.90776	0.248802	0.0213778	0.0187056
Ya'an	96	2007	0.225997	1.96974	0.751123	141.856	4.95481	0.5328	0.640176	0.575751	4.3947	1.4804	0.164389	0.0130149	0.0585671
Guiyang	97	2007	0.372467	4.39943	1.99575	500.473	6.21555	0.125766	1.01314	0.480717	20.9499	3.04213	0.153418	0.561392	0.491913
Liupanshui	98	2007	0.326287	1.56452	0.666121	170.221	5.1371	0.0816398	0.585712	0.283269	0.6313	-0.459974	0.14439	0.00647333	0.0420766
Zunyi	99	2007	0.286867	1.68976	0.596808	259.798	5.55991	0.368304	0.773296	0.530301	3.3053	1.19553	0.175558	0.0419259	0.0459832
Anshun	100	2007	0.244187	2.2062	1.04794	80.2154	4.38472	0.275038	0.997502	0.564024	0.778	-0.251029	0.266207	0.0261819	0.067325
Kunming	101	2007	0.373201	4.96948	2.38295	817.524	6.70628	0.0808279	1.02781	0.459622	22.1774	3.09907	0.117188	0.463404	0.502156
Zhaotong	102	2007	0.206879	1.66205	0.610629	155.214	5.0448	0.519708	0.753229	0.613116	0.4126	-0.885277	0.278153	0.00380793	0.0418872
Qujing	103	2007	0.268016	1.45766	0.584203	353.752	5.8686	0.316698	0.49945	0.389799	1.2768	0.244357	0.138617	0.0231794	0.0482905
Yuxi	104	2007	0.278581	1.52805	0.525218	150.892	5.01657	0.201975	0.461841	0.305921	0.9822	-0.0179603	0.12183	0.0384637	0.027474
Pu'er	105	2007	0.230647	2.24765	0.938011	106.087	4.66426	0.154809	1.28344	0.606261	0.5145	-0.66456	0.368312	0.00663306	0.0397984
Baoshan	106	2007	0.228875	1.89934	0.81428	103.442	4.63901	0.403945	1.4139	0.807928	0.5337	-0.627921	0.224231	0.0848057	0.0612485
Lijiang	107	2007	0.244043	2.87582	1.24821	88.6461	4.48465	0.148385	1.36762	0.636081	1.1944	0.177644	0.342418	0.0449328	0.040848
Lincang	108	2007	0.22551	1.57048	0.724364	69.0509	4.23484	0.284143	0.927988	0.541681	0.4893	-0.714779	0.284273	0.0121743	0.0324649
Shanghai	1	2008	0.6672	4.36228	1.76419	4829.46	8.48249	0.00508842	1.17882	0.474582	50.2899	3.9178	0.189363	1.31844	1.30334
Nanjing	2	2008	0.542566	4.12307	1.89979	2154.17	7.67516	0.0251073	1.05131	0.43559	72.5019	4.28361	0.107196	0.568491	0.576498
Wuxi	3	2008	0.505534	2.04704	0.842871	1877.02	7.53744	0.00877801	0.710814	0.289592	10.9553	2.39382	0.0767017	0.297286	0.236967
Xuzhou	4	2008	0.380072	1.25325	0.396829	1250.67	7.13143	0.116973	0.692759	0.347287	12.0094	2.48569	0.0991583	0.0221786	0.0644235
Changzhou	5	2008	0.442503	2.12108	0.840825	1448.17	7.27805	0.0630249	0.644603	0.295656	10.5225	2.35352	0.0847684	0.147739	0.167252
Suzhou	6	2008	0.50544	2.18504	0.940387	2611.16	7.86755	0.0452833	0.586357	0.261713	16.6828	2.81438	0.0928727	0.125447	0.0952759
Nantong	7	2008	0.383091	1.87016	0.688498	1505.41	7.31682	0.0446684	0.61498	0.272793	8.338	2.12082	0.0781707	0.0759441	0.0536846
Lianyungang	8	2008	0.337998	1.71621	0.653897	777.682	6.65632	0.111585	0.766793	0.373669	2.7667	1.01766	0.141887	0.0655402	0.100358
Huai'an	9	2008	0.339204	1.25162	0.493256	824.96	6.71533	0.0818001	0.707214	0.331966	6.9703	1.94166	0.124798	0.117338	0.0409752
Yancheng	10	2008	0.324638	1.25941	0.447254	1120.17	7.02124	0.108263	0.706076	0.347388	5.5955	1.72196	0.0958384	0.151532	0.0554385
Yangzhou	11	2008	0.387177	1.55172	0.565312	949.98	6.85644	0.185528	0.621626	0.359967	7.8521	2.06078	0.0803777	0.091346	0.0978708
Zhenjiang	12	2008	0.418525	1.55077	0.654042	718.501	6.57717	0.033164	0.609117	0.263545	8.3473	2.12194	0.0685829	0.186033	0.186033
Taizhou	13	2008	0.372458	1.57418	0.568633	900.515	6.80297	0.15837	0.58924	0.330718	3.9796	1.38118	0.0899605	0.161712	0.0499112
Suqian	14	2008	0.321817	1.17632	0.493219	605	6.40523	0.347053	0.707788	0.491347	1.5751	0.454319	0.150547	0.00561188	0.0168356
Hangzhou	15	2008	0.46365	4.37771	2.04643	1980.5	7.59111	0.105284	0.926356	0.433713	37.9857	3.63721	0.0877751	0.981347	0.683254
Jiaxing	16	2008	0.400025	2.08786	0.883515	1006.69	6.91442	0.152218	0.575347	0.321469	3.6832	1.30378	0.0748747	0.479191	0.183394
Huzhou	17	2008	0.396031	1.71771	0.749683	525.236	6.26385	0.282183	0.604359	0.411053	2.3468	0.853053	0.0835032	0.131528	0.143133
Zhoushan	18	2008	0.391037	2.78688	1.29614	339.425	5.82725	0.34394	0.947824	0.585494	2.2695	0.81956	0.156611	0.454686	0.196342
Jinhua	19	2008	0.393183	2.64412	1.12668	586.872	6.37481	0.126147	0.763271	0.380996	6.9788	1.94288	0.0818013	0.273076	0.112698
Shaoxing	20	2008	0.39119	2.56125	1.10722	915.748	6.81974	0.229841	0.584713	0.37179	5.0258	1.61458	0.0648212	0.153297	0.0869446
Wenzhou	21	2008	0.381645	3.06352	1.36332	758.444	6.63127	0.116043	0.824416	0.399392	7.117	1.96249	0.0864859	0.129535	0.088084
Taizhou	22	2008	0.391782	2.16075	0.963267	759.578	6.63276	0.0888438	0.765486	0.359501	2.7254	1.00262	0.0782631	0.235167	0.102777
Lishui	23	2008	0.298766	2.18101	0.930491	248.845	5.51683	0.217989	0.832168	0.463661	3.5732	1.27346	0.169624	0.160514	0.101789
Quzhou	24	2008	0.340533	1.80713	0.816646	361.174	5.88936	0.338113	0.630657	0.455131	1.0211	0.0208805	0.117114	0.0803697	0.0683142
Ningbo	25	2008	0.442016	2.99717	1.43047	1728.24	7.45486	0.118338	0.728388	0.362358	13.044	2.56833	0.110848	0.510482	0.200672
Xuancheng	26	2008	0.273121	1.32924	0.49266	416.877	6.03279	0.198635	0.905283	0.481294	0.35	-1.04982	0.166307	0.0144535	0.0469738
Suzhou	27	2008	0.299768	1.31964	0.389882	210.756	5.3507	0.496448	1.1145	0.743669	2.4888	0.911801	0.140364	0.0223621	0.049516
Chuzhou	28	2008	0.245841	1.43231	0.528318	346.223	5.84708	0.266502	0.779748	0.471801	3.4049	1.22522	0.160912	0.015647	0.0357646
Chizhou	29	2008	0.2814	1.81552	0.63879	179.389	5.18956	0.393942	0.950282	0.616478	1.2554	0.227454	0.222635	0.18247	0.0440445
Fuyang	30	2008	0.310749	1.91432	0.571203	188.92	5.24132	0.732474	1.07877	0.870991	2.1848	0.781524	0.189926	0.0161978	0.0222719
Lu'an	31	2008	0.293832	1.52314	0.512375	256.524	5.54722	0.284012	0.965249	0.556507	2.7082	0.996284	0.185832	0.00712616	0.0270794
Hefei	32	2008	0.421548	3.2233	1.5861	1838.64	7.51678	0.174006	0.867996	0.451602	32.5358	3.48234	0.133497	0.0986173	0.449941
Bengbu	33	2008	0.331927	1.60225	0.610439	253.156	5.53401	0.322244	1.00454	0.595164	4.371	1.47499	0.151319	0.145126	0.164662
Huainan	34	2008	0.372071	2.0713	0.838648	225.723	5.41931	0.0852276	0.494435	0.248911	5.6233	1.72692	0.119717	0.278147	0.0996347
Tongling	35	2008	0.427406	1.57162	0.766627	175.033	5.16498	0.00203553	0.451498	0.18182	2.4377	0.891055	0.109925	0.203004	0.189471
Maanshan	36	2008	0.410832	1.35785	0.515372	404.512	6.00268	0.0721913	0.414656	0.209177	4.1636	1.42638	0.111721	0.249805	0.210773
Huaibei	37	2008	0.387173	1.57854	0.503207	204.694	5.32152	0.434604	0.503506	0.462165	2.9136	1.06939	0.117366	0.667346	0.0463435
Wuhu	38	2008	0.410259	1.70477	0.757092	614.952	6.42154	0.110639	0.563108	0.291626	11.9	2.47654	0.112461	0.0476624	0.121322
Anqing	39	2008	0.310621	1.54736	0.479131	439.223	6.08501	0.214943	0.907634	0.49202	2.7504	1.01175	0.158889	0.0276923	0.0553845
Huangshan	40	2008	0.325069	1.81948	0.619232	266.668	5.586	0.299353	1.18753	0.654625	1.3548	0.303654	0.184982	0.141557	0.0943714
Bozhou	41	2008	0.313803	1.21898	0.363235	181.112	5.19912	0.896605	1.32685	1.0687	0.7211	-0.326977	0.15074	0.00849228	0.0237784
Nanchang	42	2008	0.407489	2.76081	1.27224	1098.85	7.00202	0.0372445	0.694765	0.300253	44.7868	3.80191	0.0892545	0.13947	0.293089
Jingdezhen	43	2008	0.315483	1.20152	0.426124	229.917	5.43772	0.0414373	0.549281	0.244575	2.5714	0.94445	0.124337	0.157998	0.202237
Pingxiang	44	2008	0.344285	0.963616	0.353615	353.332	5.86741	0.158427	0.460029	0.279067	0.9223	-0.0808847	0.131191	0.010766	0.05383
Jiujiang	45	2008	0.293884	1.38347	0.483572	454.985	6.12026	0.124923	0.602002	0.315754	7.7434	2.04684	0.149044	0.162998	0.134112
Xinyu	46	2008	0.347309	1.2163	0.47497	359.324	5.88423	0.244046	0.435012	0.320433	2.182	0.780242	0.110882	0.154221	0.0811688
Yingtan	47	2008	0.287443	1.39151	0.507097	128.01	4.85211	0.190924	0.401038	0.27497	0.4353	-0.83172	0.124708	0.0430626	0.189475
Ganzhou	48	2008	0.263438	1.56621	0.509496	372.856	5.92119	0.32667	0.842203	0.532883	7.4232	2.00461	0.188217	0.0314978	0.0562461
Yichun	49	2008	0.314138	1.49492	0.481666	365.356	5.90087	0.370219	0.505385	0.424285	2.6666	0.980804	0.170057	0.0422817	0.0441201
Shangrao	50	2008	0.297697	1.55318	0.581141	427.944	6.05899	0.153721	0.706031	0.374645	1.9361	0.660676	0.188809	0.25965	0.0293153
Ji'an	51	2008	0.247334	1.5223	0.430613	410.158	6.01654	0.409191	0.649438	0.50529	1.921	0.652846	0.198454	0.0432767	0.0618238
Fuzhou	52	2008	0.266826	1.43767	0.442175	336.27	5.81791	0.247127	0.621717	0.396963	3.4416	1.23594	0.186045	0.0180533	0.0361067
Wuhan	53	2008	0.470464	2.94796	1.3071	2252.05	7.7196	0.00590275	1.08754	0.438558	80.9716	4.3941	0.0954235	0.246028	0.670875
Huangshi	54	2008	0.34604	1.26969	0.413623	232.673	5.44963	0.0258795	0.731525	0.308138	2.7499	1.01156	0.0953981	0.120477	0.139909
Shiyan	55	2008	0.328755	1.66808	0.482188	185.444	5.22275	0.201995	0.910904	0.485559	2.9795	1.09176	0.146448	0.0626727	0.105404
Jingzhou	56	2008	0.262752	1.65907	0.489188	291.464	5.67492	0.126821	1.06562	0.502342	12.202	2.5016	0.106451	0.0410023	0.0577069
Yichang	57	2008	0.320809	1.65681	0.680342	523.462	6.26046	0.291817	0.61348	0.420482	4.6135	1.52899	0.102575	0.132226	0.177132
Xiangyang	58	2008	0.337306	1.20206	0.372434	373.771	5.92364	0.0882357	0.833704	0.386423	2.4959	0.914649	0.0964069	0.0342243	0.179678
Ezhou	59	2008	0.376905	0.876095	0.290537	150.007	5.01068	0.490825	0.541447	0.511074	1.19	0.173953	0.0888098	0.140423	0.102977
Jingmen	60	2008	0.297501	1.21432	0.396663	210.084	5.34751	0.249909	0.891097	0.506384	1.9572	0.671515	0.0945021	0.0666422	0.116624
Xiaogan	61	2008	0.283917	1.25937	0.411102	270.826	5.60148	0.250003	0.89132	0.50653	2.9626	1.08607	0.0917271	0.262827	0.0799909
Huanggang	62	2008	0.269299	1.48148	0.420308	370.852	5.9158	0.338382	0.998529	0.602441	3.42	1.22964	0.170249	0.0217646	0.0448894
Xianning	63	2008	0.256087	1.11631	0.339744	200.83	5.30246	0.29271	0.804582	0.497459	3.07	1.12168	0.153105	0.142257	0.0798029
Suizhou	64	2008	0.297091	1.16045	0.260207	147.07	4.99091	0.3057	0.747568	0.482447	0.67	-0.400478	0.102304	0.027332	0.0312366
Changsha	65	2008	0.405584	2.46102	1.17171	1873.33	7.53547	0.165218	0.80471	0.421015	48.3917	3.87933	0.0868245	0.212357	0.477416
Zhuzhou	66	2008	0.34915	1.21462	0.384078	388.44	5.96214	0.175864	0.60856	0.348942	6.1167	1.81102	0.10358	0.140977	0.0783208
Xiangtan	67	2008	0.362827	1.35544	0.488135	317.47	5.76038	0.525859	0.69518	0.593587	13.2603	2.58477	0.103987	0.0952413	0.0680295
Hengyang	68	2008	0.29922	1.29151	0.362773	305.789	5.72289	0.75421	0.853505	0.793928	3.921	1.36635	0.119236	0.0465027	0.0711218
Shaoyang	69	2008	0.266835	1.60058	0.411703	358.726	5.88256	0.473598	1.25516	0.786223	2.1931	0.785316	0.188624	0.0556963	0.0424353
Yueyang	70	2008	0.321905	0.763654	0.26119	431.975	6.06837	0.0509558	0.601238	0.271069	4.8731	1.58373	0.122189	0.0471433	0.0634621
Changde	71	2008	0.331044	0.892033	0.306917	285.337	5.65367	0.624162	0.731166	0.666964	2.9229	1.07258	0.107628	0.0781555	0.0439625
Zhangjiajie	72	2008	0.305351	1.41957	0.609212	73.9785	4.30377	0.170599	2.55837	1.12571	1.4846	0.395145	0.189288	0.0668449	0.0546913
Yiyang	73	2008	0.280292	1.23718	0.405887	258.219	5.55381	0.507547	1.1462	0.763007	2.3681	0.862088	0.15159	0.149681	0.0342129
Yongzhou	74	2008	0.260043	1.30048	0.411478	358.457	5.88181	0.467096	1.37492	0.830225	2.3232	0.842946	0.160966	0.0361969	0.0689465
Chenzhou	75	2008	0.28206	1.22838	0.306136	299.882	5.70339	0.405367	0.713261	0.528525	2.5798	0.947712	0.1341	0.0467091	0.0785563
Loudi	76	2008	0.340878	1.38439	0.462817	119.821	4.786	0.345092	0.623263	0.45636	2.6165	0.961838	0.122094	0.0566318	0.0613511
Huaihua	77	2008	0.24373	1.41596	0.50181	191.151	5.25306	0.419103	1.13261	0.704505	2.8646	1.05243	0.189504	0.0530514	0.0628758
Chongqing	78	2008	0.420016	2.81415	1.24019	4045.25	8.3053	0.21335	0.85819	0.471286	48.5013	3.88159	0.199348	0.127416	0.162417
Chengdu	79	2008	0.447979	3.5188	1.38676	2993.88	8.00433	0.177679	0.998712	0.506092	56.8625	4.04064	0.129821	0.298677	0.562687
Zigong	80	2008	0.351607	1.1888	0.326016	159.038	5.06914	0.435106	0.632561	0.514088	3.3476	1.20824	0.118043	0.0245715	0.0614288
Panzhihua	81	2008	0.329954	1.54053	0.623104	188.303	5.23805	0.0538377	0.302237	0.153197	1.8578	0.619393	0.13923	0.0719554	0.134916
Luzhou	82	2008	0.276767	1.46581	0.440584	223.656	5.41011	0.458303	0.628754	0.526483	3.4037	1.22486	0.144568	0.0222952	0.0547246
Deyang	83	2008	0.303012	1.8536	0.471086	218.888	5.38856	0.552555	0.475077	0.521564	5.3307	1.67348	0.291274	0.0232336	0.0645378
Mianyang	84	2008	0.293637	2.16757	0.613626	355.231	5.87277	0.590135	0.764455	0.659863	8.2538	2.11067	0.42309	0.0129459	0.366185
Guangyuan	85	2008	0.265138	2.50681	0.568266	170.12	5.1365	0.403265	1.03633	0.656489	0.3527	-1.04214	0.166115	0.0676612	0.0708831
Suining	86	2008	0.309625	1.42781	0.434745	253.96	5.53718	0.874555	0.569571	0.752561	0.9492	-0.0521358	0.192459	0.0493583	0.0181847
Neijiang	87	2008	0.299914	1.19732	0.364091	172.851	5.15243	0.460859	0.490123	0.472565	1.9472	0.666392	0.125162	0.00941066	0.0447006
Leshan	88	2008	0.309858	1.51002	0.588335	254.915	5.54093	0.21995	0.421412	0.300535	1.1924	0.175968	0.148808	0.0905233	0.138614
Nanchong	89	2008	0.296318	1.73708	0.468306	297.877	5.69668	0.659821	0.681391	0.668449	6.4792	1.8686	0.224324	0.00400272	0.0520354
Yibin	90	2008	0.270706	1.27766	0.373061	288.283	5.66394	0.516431	0.46197	0.494647	2.0401	0.712999	0.146328	0.0188391	0.0339104
Guang'an	91	2008	0.2724	1.44798	0.390173	203.023	5.31332	0.473075	0.856719	0.626533	0.3824	-0.961288	0.145776	0.00428771	0.015007
Dazhou	92	2008	0.262177	1.41424	0.36397	418.723	6.03721	0.585328	0.705261	0.633301	1.8437	0.611774	0.17304	0.039636	0.0487827
Ziyang	93	2008	0.311743	1.27994	0.344602	190.192	5.24804	0.593785	0.558433	0.579644	0.001	-6.90776	0.16088	0.0060344	0.0140803
Meishan	94	2008	0.279298	1.41166	0.412101	246.598	5.50776	0.576165	0.483094	0.538937	0.8754	-0.133074	0.1896	0.00577067	0.025968
Bazhong	95	2008	0.202329	1.57731	0.465002	110.84	4.70809	0.686129	1.44174	0.988375	0.001	-6.90776	0.321125	0.0200718	0.0200718
Ya'an	96	2008	0.257071	2.14464	0.702298	202.917	5.3128	0.545021	0.561865	0.551759	4.1549	1.42429	0.294072	0.0194124	0.0582373
Guiyang	97	2008	0.336163	4.46155	2.00206	601.571	6.39954	0.0883726	1.00511	0.455067	21.9307	3.08789	0.175429	0.574286	0.480862
Liupanshui	98	2008	0.276959	1.47262	0.582902	197.704	5.28677	0.0665826	0.488184	0.235223	0.8522	-0.159934	0.164235	0.00639039	0.0511231
Zunyi	99	2008	0.281052	1.69961	0.566756	315.957	5.7556	0.408624	0.719162	0.53284	3.728	1.31587	0.200314	0.0416655	0.0483858
Anshun	100	2008	0.247533	2.21004	0.946158	68.3938	4.22528	0.352386	1.05197	0.632219	0.8539	-0.157941	0.313271	0.0443951	0.0776915
Kunming	101	2008	0.35208	5.54379	2.69027	1053.16	6.95955	0.0880218	1.17582	0.523143	1.028	0.0276152	0.154455	0.512903	0.560987
Zhaotong	102	2008	0.236397	1.69672	0.600006	190.177	5.24796	1.44525	0.759207	1.17083	0.495	-0.703198	0.32428	0.00377715	0.0396601
Qujing	103	2008	0.245919	1.41074	0.53937	424.888	6.05183	0.338611	0.501115	0.403613	1.5807	0.457868	0.148472	0.024597	0.0510861
Yuxi	104	2008	0.302041	1.41854	0.471568	182.037	5.20421	0.217963	0.435448	0.304957	1.3943	0.332392	0.121671	0.0327559	0.0272965
Pu'er	105	2008	0.250272	2.05074	0.863075	131.993	4.88275	0.176833	1.12977	0.558007	0.6665	-0.405715	0.329931	0.00986696	0.0345344
Baoshan	106	2008	0.204733	1.78166	0.727333	128.026	4.85223	0.391007	1.38963	0.790456	0.6037	-0.504678	0.24184	0.0563433	0.0610386
Lijiang	107	2008	0.249022	2.83947	1.15363	115.399	4.7484	0.187099	1.27944	0.624034	1.44	0.364643	0.364006	0.0426191	0.0387447
Lincang	108	2008	0.233543	1.57303	0.713615	84.9969	4.44261	0.490331	0.943241	0.671495	1.0206	0.0203907	0.313379	0.0120861	0.0282008
Shanghai	1	2009	0.674649	4.93833	1.97283	5273.33	8.57042	0.00202668	1.48809	0.596453	51.2809	3.93732	0.198695	1.28507	1.49283
Nanjing	2	2009	0.527348	4.71627	2.14269	2647.98	7.88155	0.0386387	1.12423	0.472876	77.3394	4.3482	0.10904	0.61451	0.609746
Wuxi	3	2009	0.49796	2.50016	1.05443	2387.56	7.77803	0.016327	0.726857	0.300539	11.2715	2.42228	0.0812574	0.300655	0.242672
Xuzhou	4	2009	0.377887	1.38283	0.473845	1624.57	7.393	0.120342	0.713548	0.357624	12.5676	2.53112	0.10733	0.0344608	0.0814528
Changzhou	5	2009	0.43259	2.49209	0.997635	1704.77	7.44118	0.0745922	0.698273	0.324064	12.5468	2.52947	0.0868066	0.158413	0.180646
Suzhou	6	2009	0.499941	2.51358	1.09885	2967.35	7.99542	0.0607251	0.670809	0.304758	18.7678	2.93214	0.0887287	0.127903	0.0947433
Nantong	7	2009	0.387922	2.17284	0.806071	1802.38	7.49686	0.0533178	0.639921	0.287959	8.939	2.19042	0.0826603	0.0904728	0.0537592
Lianyungang	8	2009	0.327194	1.79754	0.726529	1000.1	6.90785	0.0992967	0.80579	0.381894	2.9192	1.07131	0.149084	0.0468775	0.101908
Huai'an	9	2009	0.332485	1.41901	0.58699	1100	7.00307	0.136984	0.755956	0.384573	7.9465	2.07273	0.132179	0.112326	0.0355699
Yancheng	10	2009	0.312757	1.39739	0.53915	1500.26	7.31339	0.116833	0.717576	0.35713	5.5668	1.71682	0.107738	0.156333	0.0480077
Yangzhou	11	2009	0.375736	1.7668	0.653281	1063.92	6.96972	0.190923	0.642437	0.371529	7.6028	2.02852	0.0856534	0.0937228	0.098082
Zhenjiang	12	2009	0.410195	1.8372	0.769488	1010.57	6.91827	0.0440425	0.641237	0.28292	8.6637	2.15914	0.0725536	0.170446	0.196384
Taizhou	13	2009	0.356528	1.83378	0.698633	1166.2	7.0615	0.156902	0.619408	0.341904	4.3819	1.47748	0.104116	0.154768	0.057542
Suqian	14	2009	0.327885	1.29793	0.563702	798.643	6.68291	0.594105	0.742765	0.653569	2.0153	0.700768	0.157297	0.00554939	0.0166482
Hangzhou	15	2009	0.469999	5.3852	2.57753	2291.65	7.73703	0.115966	1.05136	0.490125	39.4087	3.67399	0.0963918	1.1209	0.766777
Jiaxing	16	2009	0.399795	2.70218	1.18802	1233.41	7.11754	0.170339	0.627414	0.353169	3.8932	1.35923	0.0839995	0.565371	0.212014
Huzhou	17	2009	0.392711	2.31289	1.04437	638.687	6.45941	0.327992	0.66806	0.464019	2.4409	0.892367	0.0984821	0.131188	0.142763
Zhoushan	18	2009	0.41558	3.35917	1.59559	400.663	5.99312	0.282774	0.990296	0.565783	2.2389	0.805985	0.154584	1.14705	0.186008
Jinhua	19	2009	0.381114	3.2269	1.41343	635.159	6.45388	0.122948	0.830728	0.40606	7.5429	2.02061	0.0931047	0.282522	0.101363
Shaoxing	20	2009	0.389004	3.15827	1.41587	1055.03	6.96133	0.268881	0.654041	0.422945	5.2898	1.66578	0.0713605	0.267282	0.121076
Wenzhou	21	2009	0.399509	3.89306	1.77525	837.776	6.73075	0.129746	0.861923	0.422617	7.4239	2.0047	0.0995354	0.161723	0.0872791
Taizhou	22	2009	0.394559	2.67277	1.23407	834.1	6.72635	0.0881012	0.804012	0.374466	2.9164	1.07035	0.086232	0.229917	0.105451
Lishui	23	2009	0.321817	2.94454	1.23009	279.192	5.6319	0.22311	0.868537	0.481281	3.4402	1.23553	0.206509	0.178717	0.101014
Quzhou	24	2009	0.346559	2.20584	1.00068	415.398	6.02924	0.30407	0.713961	0.468027	1.0186	0.0184291	0.152254	0.0680381	0.0640359
Ningbo	25	2009	0.426902	3.68589	1.78225	2004.22	7.60301	0.132518	0.755132	0.381564	13.5098	2.60342	0.116896	0.595426	0.218907
Xuancheng	26	2009	0.267576	1.66432	0.65491	600.795	6.39825	0.28863	0.882812	0.526303	0.4094	-0.893063	0.200197	0.104403	0.0504014
Suzhou	27	2009	0.291992	1.52015	0.473961	295.386	5.68828	0.506746	1.0805	0.736247	1.9996	0.692947	0.17664	0.033061	0.0456556
Chuzhou	28	2009	0.28735	1.72752	0.661055	524.85	6.26311	0.328372	0.685206	0.471105	3.7419	1.31959	0.187253	0.0177679	0.0399778
Chizhou	29	2009	0.2802	1.86084	0.690124	257.459	5.55086	0.358695	0.961855	0.599959	1.9165	0.650501	0.222931	0.137603	0.0750563
Fuyang	30	2009	0.325763	2.0294	0.613648	250.466	5.52332	0.761362	0.983561	0.850242	2.9572	1.08424	0.220459	0.021989	0.017991
Lu'an	31	2009	0.304843	1.81146	0.646278	355.152	5.87255	0.329999	0.874908	0.547963	3.0706	1.12187	0.227566	0.0113332	0.0297497
Hefei	32	2009	0.438586	3.43836	1.66143	2468.42	7.81133	0.1514	0.804033	0.412453	35.2091	3.5613	0.116957	0.15872	0.474127
Bengbu	33	2009	0.352302	1.71665	0.630779	355.712	5.87412	0.445658	0.808731	0.590887	5.2048	1.64958	0.164875	0.149734	0.160825
Huainan	34	2009	0.382286	2.41864	1.00532	286.028	5.65609	0.103307	0.461857	0.246727	5.9727	1.7872	0.136895	0.32987	0.111331
Tongling	35	2009	0.425203	1.92168	0.910267	282.941	5.64524	0.00373315	0.434802	0.176161	2.4681	0.903449	0.141502	0.0946074	0.162184
Maanshan	36	2009	0.404958	1.63542	0.616205	546.14	6.30287	0.0686761	0.445062	0.219231	3.993	1.38454	0.120248	0.233263	0.217712
Huaibei	37	2009	0.383357	1.91753	0.650706	280.323	5.63594	0.789297	0.472715	0.662665	2.9685	1.08806	0.145913	0.0183705	0.0459263
Wuhu	38	2009	0.417515	1.94926	0.892277	900.688	6.80316	0.130079	0.52235	0.286987	12.4196	2.51928	0.12026	0.0478053	0.134724
Anqing	39	2009	0.306269	1.79323	0.571396	601.546	6.3995	0.260889	0.737684	0.451607	2.8158	1.03525	0.18161	0.0243554	0.0763136
Huangshan	40	2009	0.327095	2.18817	0.790817	341.335	5.83286	0.284297	1.13343	0.623951	1.4125	0.345361	0.217456	0.0471063	0.100942
Bozhou	41	2009	0.326813	1.47251	0.468235	245.066	5.50153	1.10076	1.09936	1.1002	0.881	-0.126698	0.18545	0.0100514	0.0201029
Nanchang	42	2009	0.413979	3.35122	1.57495	1479.32	7.29933	0.0332619	0.697578	0.298988	48.489	3.88134	0.0989112	0.152816	0.281503
Jingdezhen	43	2009	0.372971	1.36844	0.491965	330.553	5.80077	0.0362517	0.558647	0.24521	2.6588	0.977875	0.159134	0.149794	0.205967
Pingxiang	44	2009	0.345842	1.13999	0.42222	507.431	6.22936	0.179933	0.480532	0.300173	0.9393	-0.0626204	0.165214	0.0106992	0.053496
Jiujiang	45	2009	0.298636	1.63579	0.60248	658.956	6.49066	0.113631	0.676216	0.338665	8.1599	2.09923	0.161934	0.164959	0.138484
Xinyu	46	2009	0.367336	1.33189	0.566166	509.978	6.23437	0.0852625	0.591865	0.287903	1.1908	0.174625	0.121184	0.0160501	0.0802504
Yingtan	47	2009	0.316504	1.73386	0.722424	185.714	5.22421	0.139751	0.488337	0.279185	0.4292	-0.845832	0.158919	0.0500751	0.233684
Ganzhou	48	2009	0.261155	1.86875	0.674777	529.93	6.27274	0.356732	0.872401	0.563	7.7055	2.04193	0.2215	0.027871	0.0568568
Yichun	49	2009	0.320524	1.69292	0.577865	510.444	6.23528	0.379374	0.494806	0.425547	3.0777	1.12418	0.197827	0.0363689	0.0418243
Shangrao	50	2009	0.240732	1.7592	0.686014	612.377	6.41735	0.166956	0.657707	0.363257	2.0167	0.701463	0.211248	0.216953	0.0247161
Ji'an	51	2009	0.29219	1.72832	0.533583	589.234	6.37882	0.448239	0.602923	0.510113	1.8645	0.622993	0.219252	0.0408914	0.0613371
Fuzhou	52	2009	0.254736	1.57434	0.502324	481.952	6.17784	0.248906	0.655668	0.411611	3.9856	1.38269	0.209086	0.0200431	0.0350754
Wuhan	53	2009	0.489943	3.52682	1.63072	3001.1	8.00674	0.0339413	1.08758	0.455395	84.6315	4.43831	0.108993	0.241757	0.680989
Huangshi	54	2009	0.335402	1.63094	0.622929	343.05	5.83788	0.0299289	0.675582	0.28819	3.2242	1.17068	0.141421	0.154703	0.150835
Shiyan	55	2009	0.316136	1.82377	0.562976	278.353	5.62889	0.206942	0.9016	0.484805	3.2479	1.17801	0.2071	0.104751	0.116075
Jingzhou	56	2009	0.270845	1.76567	0.546342	435.156	6.0757	0.139123	0.977101	0.474314	11.7433	2.46328	0.113084	0.036251	0.0709916
Yichang	57	2009	0.323446	2.24907	0.989908	750.266	6.62043	0.268947	0.591049	0.397788	4.9062	1.5905	0.123026	0.244164	0.211775
Xiangyang	58	2009	0.336577	1.30731	0.431523	574.785	6.354	0.102419	0.739666	0.357318	3.6813	1.30327	0.123366	0.0305665	0.198682
Ezhou	59	2009	0.385149	0.933144	0.307557	220	5.39363	0.463096	0.560874	0.502207	0.9332	-0.0691357	0.110194	0.270421	0.121223
Jingmen	60	2009	0.293903	1.31971	0.444	317.181	5.75947	0.220315	0.755204	0.43427	1.8371	0.608188	0.136076	0.0697559	0.119581
Xiaogan	61	2009	0.281356	1.40583	0.473766	397.258	5.98459	0.260408	0.805895	0.478603	3.167	1.15278	0.163159	0.0983489	0.0851096
Huanggang	62	2009	0.274506	1.49364	0.434394	553.29	6.31588	0.314799	0.88251	0.541883	3.83	1.34286	0.207875	0.0243372	0.0459702
Xianning	63	2009	0.271563	1.2803	0.423351	301.58	5.70904	0.280345	0.818434	0.495581	2.542	0.932951	0.19496	0.0963424	0.116987
Suizhou	64	2009	0.31671	1.38772	0.362907	208.7	5.3409	0.415587	0.77558	0.559584	0.6638	-0.409774	0.134851	0.0116383	0.0349148
Changsha	65	2009	0.430839	2.81102	1.38881	2441.78	7.80048	0.261616	0.882737	0.510065	50.2972	3.91795	0.0838723	0.253227	0.538682
Zhuzhou	66	2009	0.339106	1.39526	0.473247	562.972	6.33323	0.244311	0.636729	0.401278	7.3913	2.0003	0.119133	0.195925	0.120167
Xiangtan	67	2009	0.347948	1.52704	0.59263	463.96	6.1398	0.580602	0.676392	0.618918	10.8838	2.38728	0.118327	0.0846711	0.0575764
Hengyang	68	2009	0.296816	1.34133	0.392161	478.514	6.17069	0.640725	0.853641	0.725892	8.9488	2.19152	0.128975	0.0419032	0.0648824
Shaoyang	69	2009	0.270326	1.79747	0.46062	494.51	6.20357	0.502813	1.08472	0.735577	2.4151	0.881741	0.224734	0.0497291	0.0405685
Yueyang	70	2009	0.325422	0.821895	0.285132	619.447	6.42883	0.0312948	0.667647	0.285836	3.5985	1.28052	0.121787	0.0823369	0.0644376
Changde	71	2009	0.33043	0.965401	0.326192	459.78	6.13075	0.739465	0.849008	0.783282	3.4638	1.24237	0.110396	0.126482	0.0437821
Zhangjiajie	72	2009	0.31175	1.72036	0.770287	112.39	4.72198	0.248889	2.7445	1.24713	1.2885	0.253479	0.228811	0.0423549	0.0726085
Yiyang	73	2009	0.293813	1.3235	0.45204	353.311	5.86735	0.796177	1.00954	0.881522	2.7548	1.01334	0.165826	0.161513	0.0425035
Yongzhou	74	2009	0.258883	1.48534	0.500224	600.14	6.39716	0.50908	1.18757	0.780478	2.4251	0.885873	0.193032	0.0443187	0.0767054
Chenzhou	75	2009	0.283019	1.31662	0.373259	537.208	6.28639	0.526501	0.749146	0.615559	2.0124	0.699328	0.155702	0.0928544	0.0506479
Loudi	76	2009	0.318626	1.62274	0.594839	313.476	5.74772	0.265418	0.648308	0.418574	2.4365	0.890563	0.220764	0.0618267	0.0665826
Huaihua	77	2009	0.243195	1.50466	0.503544	282.388	5.64328	0.324184	1.10931	0.638234	2.9686	1.08809	0.159035	0.0805691	0.0707436
Chongqing	78	2009	0.422932	3.0167	1.34243	5317.92	8.57884	0.181257	0.717478	0.395746	52.3279	3.95753	0.201851	0.131273	0.16455
Chengdu	79	2009	0.4739	4.94943	2.19193	4025.89	8.3005	0.152129	1.11538	0.537431	58.9291	4.07634	0.133472	0.296587	0.569483
Zigong	80	2009	0.358156	1.27614	0.370759	243.004	5.49308	0.474799	0.578869	0.516427	3.3771	1.21702	0.133063	0.0334866	0.0669731
Panzhihua	81	2009	0.309937	1.94013	0.780721	264.757	5.57881	0.0535852	0.345534	0.170365	2.019	0.702602	0.177248	0.0627353	0.125471
Luzhou	82	2009	0.277477	1.67339	0.527415	351.167	5.86126	0.361383	0.606437	0.459404	4.0723	1.40421	0.166597	0.0221261	0.0543096
Deyang	83	2009	0.29528	2.19557	0.638658	747.702	6.61701	0.530757	0.469775	0.506364	5.182	1.64519	0.248822	0.0205973	0.0669413
Mianyang	84	2009	0.289529	2.68837	0.829405	802.136	6.68728	0.646991	0.766157	0.694657	10.3301	2.33506	0.32509	0.0293767	0.3617
Guangyuan	85	2009	0.283427	2.9816	0.725932	439.141	6.08482	0.742707	1.16273	0.910716	0.3925	-0.935219	0.683046	0.0799412	0.0639529
Suining	86	2009	0.31641	1.6123	0.531904	403.337	5.99977	1.03545	0.584206	0.854954	0.9635	-0.0371828	0.191945	0.0310037	0.0258365
Neijiang	87	2009	0.311489	1.33074	0.42555	269.107	5.59511	0.42215	0.448524	0.4327	2.0243	0.705224	0.132654	0.00939828	0.0375931
Leshan	88	2009	0.314084	1.78891	0.707574	398.104	5.98671	0.258233	0.491253	0.351441	1.3471	0.297954	0.158766	0.110413	0.150048
Nanchong	89	2009	0.296602	1.85313	0.510523	502.738	6.22007	0.834493	0.63388	0.754247	7.1065	1.96101	0.234851	0.0318509	0.0530849
Yibin	90	2009	0.284842	1.50874	0.478919	407.689	6.01051	0.539848	0.485039	0.517924	2.1298	0.756028	0.170811	0.0317799	0.0504739
Guang'an	91	2009	0.301053	1.39691	0.454489	299.238	5.70124	0.792386	0.744092	0.773068	0.4169	-0.874909	0.178376	0.0170206	0.0212757
Dazhou	92	2009	0.255636	1.55704	0.438704	545.323	6.30138	0.578212	0.632788	0.600043	2.311	0.83768	0.189759	0.0380193	0.0486648
Ziyang	93	2009	0.309855	1.45371	0.408775	285.648	5.65476	0.606426	0.502777	0.564966	0.001	-6.90776	0.158486	0.00797846	0.0418869
Meishan	94	2009	0.274908	1.58604	0.492324	370.856	5.91581	0.505712	0.553568	0.524855	1.4047	0.339824	0.178668	0.00574597	0.0344758
Bazhong	95	2009	0.235631	1.65977	0.430909	186.22	5.22693	0.49308	1.33436	0.829592	0.001	-6.90776	0.367282	0.0274191	0.0324044
Ya'an	96	2009	0.259298	2.45065	0.805013	334.86	5.81371	0.545757	0.564665	0.55332	4.9635	1.60211	0.342223	0.0451176	0.0644538
Guiyang	97	2009	0.347784	4.65541	2.13012	782.791	6.66287	0.0901063	1.33333	0.587397	24.5768	3.2018	0.174746	0.683775	0.525771
Liupanshui	98	2009	0.268673	1.70241	0.716598	244.784	5.50037	0.10186	0.544856	0.279058	0.7368	-0.305439	0.190977	0.0281822	0.0532331
Zunyi	99	2009	0.308234	1.80829	0.624461	376.074	5.92979	0.516581	1.10317	0.751218	3.4816	1.24749	0.198257	0.0492768	0.0812402
Anshun	100	2009	0.272129	2.46555	1.0456	72.4244	4.28254	0.251348	1.30636	0.673355	1.0425	0.0416217	0.330556	0.0475337	0.091411
Kunming	101	2009	0.393612	6.24789	3.01374	1600.66	7.37817	0.0947701	1.05506	0.478884	26.9922	3.29555	0.149696	0.566879	0.589172
Zhaotong	102	2009	0.223736	1.87085	0.665751	251.88	5.52895	0.56579	0.901304	0.699996	0.5555	-0.587887	0.347937	0.0168445	0.0299457
Qujing	103	2009	0.280025	1.56436	0.604573	555.031	6.31902	0.309757	0.57446	0.415638	1.8804	0.631485	0.160936	0.024345	0.0524354
Yuxi	104	2009	0.338655	1.67571	0.590409	240.213	5.48153	0.204608	0.501843	0.323502	1.1171	0.110736	0.13912	0.0356481	0.0303009
Pu'er	105	2009	0.208966	2.18707	0.899391	172.294	5.1492	0.175078	1.13794	0.560224	0.763	-0.270497	0.403776	0.00973678	0.0421927
Baoshan	106	2009	0.213525	2.00003	0.825361	168.166	5.12495	0.444593	1.36007	0.810784	1.0298	0.0293646	0.278766	0.0559806	0.0653107
Lijiang	107	2009	0.268714	3.07708	1.26471	150.229	5.01216	0.248451	1.21268	0.634144	1.5911	0.464426	0.393237	0.0600865	0.0400577
Lincang	108	2009	0.248675	1.85564	0.77886	114.531	4.74085	1.43541	1.01609	1.26768	0.5347	-0.626049	0.383469	0.00399632	0.0279743
Shanghai	1	2010	0.671566	3.98692	0.946598	5317.67	8.57879	0.00142963	1.36219	0.545733	51.5661	3.94286	0.192409	1.31981	1.64623
Nanjing	2	2010	0.5325	3.14997	0.684484	3306.05	8.10351	0.0349006	1.14283	0.478071	79.3405	4.37375	0.105675	0.627747	0.689415
Wuxi	3	2010	0.494662	2.00668	0.531694	2985.65	8.00157	0.0271906	0.772703	0.325395	10.9629	2.39452	0.084353	0.353652	0.257202
Xuzhou	4	2010	0.387965	1.3448	0.450145	2049.26	7.62523	0.0964509	0.783698	0.37135	12.0103	2.48576	0.110708	0.0287802	0.0832571
Changzhou	5	2010	0.446072	2.15434	0.659877	2103.55	7.65138	0.0597355	0.749186	0.335516	10.4255	2.34425	0.0924303	0.169069	0.207871
Suzhou	6	2010	0.497315	1.97487	0.504454	3617.82	8.19363	0.078346	0.726858	0.337751	17.7743	2.87775	0.0894651	0.142709	0.114481
Nantong	7	2010	0.402622	2.17459	0.77288	2168.38	7.68173	0.0549232	0.676412	0.303519	8.2647	2.11199	0.0913962	0.10486	0.0563624
Lianyungang	8	2010	0.333888	1.49336	0.451046	1234.25	7.11822	0.0859278	0.854203	0.393238	3.4538	1.23948	0.169907	0.0482189	0.102465
Huai'an	9	2010	0.342491	1.27978	0.421905	1485	7.30317	0.123071	0.842128	0.410694	6.8805	1.92869	0.148516	0.11694	0.0389798
Yancheng	10	2010	0.31073	1.3394	0.483775	1891.05	7.54489	0.0992017	0.786003	0.373922	5.6715	1.73545	0.125129	0.153164	0.0502377
Yangzhou	11	2010	0.383667	1.65192	0.56174	1331.85	7.19432	0.186126	0.682263	0.384581	7.7541	2.04822	0.0904587	0.0980136	0.10237
Zhenjiang	12	2010	0.412187	1.60833	0.499876	1327.08	7.19074	0.0596569	0.700958	0.316177	8.6513	2.15771	0.0800283	0.132984	0.192087
Taizhou	13	2010	0.360343	1.69907	0.566499	1538.03	7.33826	0.136332	0.684986	0.355794	4.7013	1.54784	0.105298	0.170415	0.0713366
Suqian	14	2010	0.334436	1.15517	0.393398	1010.37	6.91807	0.497331	0.830335	0.630533	1.5973	0.468315	0.158222	0.00366113	0.0183056
Hangzhou	15	2010	0.484051	3.71066	0.838936	2753.13	7.9205	0.112662	1.01841	0.47496	43.4811	3.77233	0.103642	1.07674	1.23636
Jiaxing	16	2010	0.410466	2.2696	0.708506	1488.26	7.30537	0.179768	0.622253	0.356762	5.2351	1.65539	0.0865416	0.620609	0.2137
Huzhou	17	2010	0.403447	2.01831	0.631223	719.976	6.57922	0.338732	0.674859	0.473183	2.4768	0.906967	0.0976554	0.123086	0.153858
Zhoushan	18	2010	0.417849	2.41194	0.637578	413.844	6.02549	0.266769	0.985281	0.554174	2.2327	0.803212	0.16301	1.33306	0.258345
Jinhua	19	2010	0.392937	2.85047	0.960937	772.804	6.65003	0.123231	0.843404	0.4113	7.6733	2.03775	0.100243	0.302154	0.0985749
Shaoxing	20	2010	0.40366	2.46638	0.696092	1245.56	7.12734	0.324734	0.688671	0.470309	5.3869	1.68397	0.0794029	0.273405	0.127589
Wenzhou	21	2010	0.399756	3.2997	1.07833	925.98	6.83085	0.11613	0.846271	0.408186	7.4542	2.00878	0.106247	0.169039	0.0851551
Taizhou	22	2010	0.410468	2.19215	0.713252	950.241	6.85672	0.0997418	0.806539	0.382461	2.9749	1.09021	0.0918044	0.238365	0.111466
Lishui	23	2010	0.337513	2.66698	0.966033	320.377	5.7695	0.207956	0.827008	0.455577	3.5584	1.26931	0.203838	0.157905	0.100135
Quzhou	24	2010	0.36062	1.83249	0.570884	481.805	6.17754	0.277175	0.666788	0.43302	1.0213	0.0210763	0.141746	0.0716446	0.0756249
Ningbo	25	2010	0.44543	2.53103	0.641521	2193.28	7.69315	0.134758	0.722122	0.369704	14.0818	2.64488	0.116356	0.912765	0.231675
Xuancheng	26	2010	0.313067	1.70517	0.607374	730.443	6.59365	0.304482	0.761491	0.487286	0.4994	-0.694348	0.198359	0.0969967	0.0502946
Suzhou	27	2010	0.316674	1.79237	0.716423	406.357	6.00723	0.480936	0.903643	0.650019	2.1932	0.785362	0.173982	0.0109022	0.0513963
Chuzhou	28	2010	0.31088	1.71732	0.601182	723.5	6.5841	0.346442	0.600081	0.447898	3.964	1.37725	0.184169	0.0199645	0.0421473
Chizhou	29	2010	0.306132	1.87944	0.663963	356.879	5.8774	0.370217	0.819567	0.549957	2.4645	0.901989	0.226403	0.130874	0.0810171
Fuyang	30	2010	0.331883	2.46327	1.01877	348.987	5.85503	0.743195	0.854991	0.787913	2.6911	0.98995	0.227689	0.0256958	0.0177894
Lu'an	31	2010	0.31423	1.94607	0.698536	517.91	6.2498	0.339217	0.808803	0.527051	3.4264	1.23151	0.219479	0.00993161	0.0297948
Hefei	32	2010	0.460264	2.13781	0.456666	3066.97	8.02845	0.148426	0.763539	0.394471	37.2576	3.61786	0.117602	0.208102	0.525306
Bengbu	33	2010	0.362782	1.71843	0.607328	528.733	6.27048	0.450469	0.717672	0.55735	5.3896	1.68447	0.167754	0.0524529	0.165641
Huainan	34	2010	0.415408	2.12917	0.69849	401.846	5.99607	0.101404	0.431543	0.23346	6.2852	1.8382	0.134235	0.508218	0.13935
Tongling	35	2010	0.425909	1.28434	0.413301	362.263	5.89237	0.0179711	0.346302	0.149303	2.5929	0.952777	0.122824	0.0945818	0.175652
Maanshan	36	2010	0.425816	1.42235	0.435401	740.344	6.60711	0.0876376	0.388545	0.208001	4.2404	1.44466	0.106691	0.24787	0.201394
Huaibei	37	2010	0.398027	1.85933	0.627636	366.929	5.90517	0.711771	0.411665	0.591728	3.0192	1.10499	0.142826	0.0318819	0.0501002
Wuhu	38	2010	0.428537	1.53073	0.436393	1220.1	7.10669	0.128157	0.466094	0.263332	13.4439	2.59853	0.130281	0.0392157	0.222222
Anqing	39	2010	0.33668	1.88924	0.722958	809.393	6.69628	0.314764	0.588912	0.424423	3.6401	1.29201	0.163779	0.0292388	0.0844677
Huangshan	40	2010	0.3495	2.36134	0.834187	454.314	6.11879	0.324713	0.979814	0.586753	1.5102	0.412242	0.235939	0.0540358	0.108072
Bozhou	41	2010	0.326965	1.78116	0.718817	343.616	5.83952	1.04983	0.960921	1.01427	0.9722	-0.0281937	0.201531	0.00998735	0.0183101
Nanchang	42	2010	0.421651	2.53863	0.644324	1951.6	7.57641	0.0245308	0.774357	0.324461	49.0241	3.89231	0.105463	0.147337	0.294674
Jingdezhen	43	2010	0.387302	1.40741	0.538673	439.591	6.08584	0.0348926	0.509543	0.224753	2.7233	1.00184	0.16874	0.0919343	0.202255
Pingxiang	44	2010	0.362387	1.20648	0.456778	667.754	6.50392	0.229406	0.451114	0.318089	0.8972	-0.108476	0.166601	0.0212664	0.0744325
Jiujiang	45	2010	0.344979	1.61546	0.562795	877.46	6.77703	0.0990661	0.61118	0.303912	8.2034	2.10455	0.161349	0.198831	0.132554
Xinyu	46	2010	0.404343	1.06418	0.382172	658.314	6.48968	0.0844657	0.471049	0.239099	1.3023	0.264132	0.12303	0.0169477	0.0847386
Yingtan	47	2010	0.335947	1.55349	0.496028	260	5.56068	0.0772996	0.441383	0.222933	0.4236	-0.858966	0.166596	0.0492126	0.229659
Ganzhou	48	2010	0.287369	2.1556	0.810575	781	6.66058	0.325535	0.827773	0.52643	7.8317	2.05818	0.214056	0.0297596	0.0562126
Yichun	49	2010	0.322829	1.87874	0.741818	665.933	6.50119	0.367542	0.432485	0.393519	3.3696	1.21479	0.197251	0.0340545	0.0394315
Shangrao	50	2010	0.257719	1.80938	0.725644	946.023	6.85227	0.235507	0.631476	0.393894	2.0375	0.711724	0.21274	0.0283657	0.0202612
Ji'an	51	2010	0.298054	1.9875	0.795702	764.858	6.63969	0.426701	0.587758	0.491123	1.816	0.596636	0.219782	0.0404008	0.0646412
Fuzhou	52	2010	0.3099	1.73389	0.692531	647.399	6.47296	0.240722	0.62232	0.393362	4.5935	1.52464	0.221337	0.0173284	0.0445589
Wuhan	53	2010	0.513818	2.60897	0.645096	3753.17	8.23036	0.0356423	1.1303	0.473506	88.1433	4.47896	0.104842	0.252172	0.686004
Huangshi	54	2010	0.336882	1.5595	0.538771	474.058	6.16133	0.102371	0.611849	0.306162	4.0868	1.40776	0.148511	0.0807258	0.192204
Shiyan	55	2010	0.332201	1.83127	0.667225	406.313	6.00712	0.197641	0.638996	0.374183	4.4504	1.49299	0.283503	0.161386	0.110422
Jingzhou	56	2010	0.302564	2.09752	0.859748	600.933	6.39848	0.140975	0.862841	0.429721	11.784	2.46674	0.123477	0.0395035	0.0790069
Yichang	57	2010	0.334059	1.70934	0.470153	949.512	6.85595	0.267472	0.540066	0.37651	5.0299	1.6154	0.126173	0.281019	0.200728
Xiangyang	58	2010	0.345663	1.37131	0.530035	835.32	6.72782	0.270905	0.63307	0.415771	3.7566	1.32351	0.120211	0.0270696	0.187795
Ezhou	59	2010	0.389678	1.02727	0.37802	298.636	5.69922	0.453276	0.486246	0.466464	1.0078	0.00776974	0.10881	0.22128	0.12908
Jingmen	60	2010	0.314116	1.54634	0.607797	448.617	6.10617	0.208961	0.656605	0.388019	1.9136	0.648986	0.130752	0.233023	0.11984
Xiaogan	61	2010	0.294714	1.6368	0.656132	570.611	6.34671	0.264308	0.744011	0.456189	2.6904	0.98969	0.166832	0.0998023	0.09227
Huanggang	62	2010	0.261425	1.9037	0.790209	736.063	6.60132	0.525282	0.874934	0.665143	4.6034	1.5268	0.212317	0.0161636	0.0350211
Xianning	63	2010	0.306688	1.34357	0.51232	436.291	6.07831	0.343469	0.763676	0.511552	3.1	1.1314	0.182294	0.0893594	0.15466
Suizhou	64	2010	0.321028	1.831	0.75897	291.181	5.67394	0.640078	0.734468	0.677834	0.8397	-0.174711	0.142481	0.00775464	0.0387732
Changsha	65	2010	0.453815	1.89134	0.477689	3192.57	8.06858	0.178418	0.782836	0.420185	50.8254	3.9284	0.0887024	0.326487	0.583998
Zhuzhou	66	2010	0.369311	1.41423	0.529008	808.485	6.69516	0.269672	0.562922	0.386972	6.8736	1.92769	0.123074	0.256233	0.138366
Xiangtan	67	2010	0.360622	1.4352	0.561633	633.259	6.45088	0.8998	0.597923	0.779049	11.1566	2.41203	0.119471	0.0726694	0.0726694
Hengyang	68	2010	0.327971	1.57895	0.663744	641.149	6.46326	0.915831	0.790145	0.865557	9.4489	2.2459	0.147383	0.0732675	0.0884263
Shaoyang	69	2010	0.282029	2.25082	0.947202	589.45	6.37919	0.4702	0.991106	0.678563	2.5929	0.952777	0.222214	0.0491202	0.0390443
Yueyang	70	2010	0.353899	0.850721	0.340788	826.92	6.71771	0.0613519	0.586824	0.271541	3.6849	1.30424	0.127105	0.116686	0.0760228
Changde	71	2010	0.335963	1.08592	0.440234	613.22	6.41872	0.647223	0.767958	0.695517	3.6349	1.29058	0.118869	0.194187	0.043331
Zhangjiajie	72	2010	0.30467	1.57663	0.608363	143.635	4.96728	0.244331	2.51716	1.15346	1.2569	0.228648	0.227193	0.0424886	0.0728376
Yiyang	73	2010	0.323665	1.44164	0.588489	441.429	6.09002	0.684868	0.906644	0.773578	2.8581	1.05016	0.163913	0.14065	0.0629776
Yongzhou	74	2010	0.26755	1.64537	0.698946	831.895	6.72371	0.494675	1.06881	0.72433	2.5101	0.920323	0.188248	0.0393024	0.0802424
Chenzhou	75	2010	0.312233	1.476	0.602861	744.43	6.61262	0.409141	0.606551	0.488105	2.0407	0.713293	0.148967	0.0816619	0.0617444
Loudi	76	2010	0.328224	1.58912	0.622945	331.299	5.80302	0.240429	0.586682	0.37893	2.5669	0.942699	0.155179	0.0415714	0.0508095
Huaihua	77	2010	0.266676	1.70258	0.701939	382	5.94542	0.341044	0.999065	0.604253	3.2155	1.16798	0.215655	0.0882838	0.0784745
Chongqing	78	2010	0.469683	2.43448	0.736812	6934.8	8.84431	0.173296	0.660909	0.368341	56.5868	4.03578	0.223215	0.130167	0.163163
Chengdu	79	2010	0.499806	3.66554	0.913541	4255.37	8.35594	0.146573	1.12262	0.536993	61.7482	4.12306	0.140035	0.25847	0.596134
Zigong	80	2010	0.367984	1.45589	0.592368	320.085	5.76859	0.436801	0.518253	0.469382	3.0857	1.12678	0.125302	0.021475	0.0736287
Panzhihua	81	2010	0.313602	1.62625	0.537079	330.697	5.8012	0.0606553	0.299634	0.156247	2.1451	0.763186	0.143279	0.0628479	0.098761
Luzhou	82	2010	0.302018	1.8808	0.723535	460.404	6.1321	0.345785	0.501062	0.407896	3.5492	1.26672	0.177024	0.0218984	0.0497691
Deyang	83	2010	0.328722	2.25073	0.744076	601.264	6.39903	0.567882	0.443272	0.518038	4.6573	1.53844	0.2436	0.025697	0.0668123
Mianyang	84	2010	0.305787	2.69491	0.836501	820.97	6.71049	0.498125	0.694894	0.576833	8.3971	2.12789	0.35963	0.0276819	0.367247
Guangyuan	85	2010	0.281463	2.96196	0.733873	480.153	6.17411	0.837441	0.952357	0.883407	0.3688	-0.997501	0.687608	0.045032	0.045032
Suining	86	2010	0.328052	1.78053	0.724127	495.404	6.20537	1.15372	0.514875	0.898181	0.9993	-0.000700245	0.179405	0.0340823	0.0314606
Neijiang	87	2010	0.336198	1.50323	0.634212	350.93	5.86059	0.393529	0.377427	0.387088	2.1	0.741937	0.133969	0.00940004	0.0376002
Leshan	88	2010	0.320186	1.86819	0.702189	510.051	6.23451	0.223033	0.455111	0.315864	3.6779	1.30234	0.159309	0.104712	0.189614
Nanchong	89	2010	0.303631	2.23975	0.910358	656.662	6.48717	0.804762	0.559472	0.706646	5.4575	1.69699	0.224218	0.0478902	0.0452296
Yibin	90	2010	0.293646	1.62178	0.535398	534.206	6.28078	0.5083	0.41949	0.472776	2.2	0.788457	0.16457	0.0259731	0.0482357
Guang'an	91	2010	0.329353	2.0836	0.894434	383.424	5.94914	0.652031	0.648156	0.650481	0.542	-0.612489	0.18157	0.0171615	0.0214519
Dazhou	92	2010	0.271021	1.91262	0.812675	601.325	6.39914	0.59371	0.524	0.565826	1.8643	0.622886	0.183439	0.0364703	0.0481407
Ziyang	93	2010	0.326537	1.73687	0.710905	401.126	5.99428	0.505655	0.452606	0.484435	0.001	-6.90776	0.153671	0.00598647	0.0219504
Meishan	94	2010	0.301227	1.88898	0.774919	420.262	6.04088	0.435628	0.478514	0.452783	1.5843	0.460143	0.174788	0.00286467	0.0343761
Bazhong	95	2010	0.262262	2.12326	0.859536	252.7	5.5322	0.463266	1.0982	0.717238	0.001	-6.90776	0.366777	0.030927	0.0386588
Ya'an	96	2010	0.255947	2.35755	0.77193	370.668	5.91531	0.507456	0.498911	0.504038	3.8	1.335	0.270443	0.0387347	0.0710136
Guiyang	97	2010	0.400131	3.67619	0.970479	1019.1	6.92668	0.0866167	1.33022	0.584059	25.6808	3.24574	0.182187	0.551667	0.49828
Liupanshui	98	2010	0.292498	1.45891	0.458564	335.514	5.81566	0.0935882	0.55473	0.278045	1.0107	0.0106432	0.221951	0.0313283	0.056391
Zunyi	99	2010	0.289157	1.93462	0.661453	551.84	6.31326	0.505398	1.02417	0.712909	4.983	1.60603	0.213694	0.0484595	0.0752397
Anshun	100	2010	0.286773	2.26522	0.710249	111.343	4.71262	0.272068	1.17407	0.63287	1.1551	0.144187	0.338499	0.0464634	0.0965009
Kunming	101	2010	0.403783	4.23561	1.10431	2160.88	7.67827	0.0767678	1.08142	0.478629	26.9924	3.29556	0.163324	0.557523	0.552864
Zhaotong	102	2010	0.233519	1.98901	0.618387	356.129	5.87529	0.500408	0.745711	0.598529	0.5943	-0.520371	0.386145	0.021076	0.036404
Qujing	103	2010	0.262687	1.51903	0.50728	701.474	6.55318	0.313196	0.560817	0.412245	2.1462	0.763699	0.180602	0.0222607	0.0513707
Yuxi	104	2010	0.316856	1.61679	0.508743	324.615	5.78264	0.20829	0.456256	0.307476	1.2026	0.184486	0.145699	0.0348286	0.0296043
Pu'er	105	2010	0.261418	2.20276	0.735875	235.114	5.46007	0.178481	1.08203	0.539899	0.8259	-0.191282	0.459971	0.00798212	0.0431034
Baoshan	106	2010	0.220488	2.06466	0.734849	211.653	5.35495	0.404034	1.2585	0.745822	0.8781	-0.129995	0.237709	0.0650477	0.0607112
Lijiang	107	2010	0.277905	3.09908	1.02637	202.062	5.30858	0.173525	1.13563	0.558366	1.59	0.463734	0.411674	0.0589159	0.0392773
Lincang	108	2010	0.230521	1.65446	0.548075	234.422	5.45712	0.30004	0.909997	0.544023	0.5864	-0.533753	0.418369	0.00395726	0.0277008
Shanghai	1	2011	0.688954	4.96899	1.93777	5064.26	8.52996	0.00633496	1.40557	0.566029	51.1283	3.93434	0.203946	1.29985	0.87079
Nanjing	2	2011	0.55245	4.0807	1.81142	3757.25	8.23144	0.0372575	1.16652	0.488962	80.8498	4.39259	0.108405	0.568825	0.733815
Wuxi	3	2011	0.517058	2.36276	1.00048	3169.18	8.06123	0.0328897	0.812512	0.344738	10.8347	2.38275	0.0861423	0.123932	0.258547
Xuzhou	4	2011	0.406277	1.32779	0.488461	2201.03	7.69668	0.0994481	0.810514	0.383874	13.1747	2.5783	0.127896	0.0307157	0.0972663
Changzhou	5	2011	0.45925	2.32017	0.951232	2223.26	7.70673	0.0547756	0.778267	0.344172	10.4648	2.34802	0.101037	0.181868	0.239735
Suzhou	6	2011	0.508542	2.52447	1.10795	4279.98	8.3617	0.0787544	0.769023	0.354862	17.8541	2.88223	0.0935548	0.147906	0.122995
Nantong	7	2011	0.41909	2.15367	0.805199	2378.36	7.77416	0.0470744	0.707438	0.31122	7.4529	2.0086	0.102801	0.0915152	0.0575239
Lianyungang	8	2011	0.352395	1.68664	0.716885	1043.19	6.95004	0.0872596	0.843716	0.389842	3.3862	1.21971	0.194704	0.0534442	0.116785
Huai'an	9	2011	0.351534	1.36195	0.586798	1020.6	6.92815	0.113485	0.846563	0.406716	6.7436	1.90859	0.175549	0.0773196	0.0368189
Yancheng	10	2011	0.337368	1.39962	0.562416	1586.98	7.36959	0.0900776	0.802461	0.375031	5.5299	1.71017	0.14694	0.134032	0.0511758
Yangzhou	11	2011	0.409852	1.72465	0.653167	1475.43	7.2967	0.187787	0.712838	0.397808	7.778	2.0513	0.100511	0.0999783	0.113019
Zhenjiang	12	2011	0.430142	1.82538	0.773291	1226.94	7.11228	0.0673952	0.73733	0.335369	8.8013	2.1749	0.0877808	0.150791	0.275837
Taizhou	13	2011	0.373374	1.7825	0.712183	1197.65	7.08812	0.132077	0.717963	0.366431	4.7542	1.55903	0.108157	0.16762	0.0847959
Suqian	14	2011	0.350329	1.33084	0.575396	788.97	6.67073	0.441189	0.808255	0.588015	1.7577	0.564006	0.1675	0.00360295	0.0162133
Hangzhou	15	2011	0.498438	4.93884	2.33958	3100.02	8.03916	0.109768	1.04055	0.48208	44.6721	3.79935	0.106497	1.22179	1.33103
Jiaxing	16	2011	0.418524	2.75707	1.20009	1488.27	7.30537	0.151554	0.648555	0.350354	5.6821	1.73732	0.0898793	0.676188	0.247741
Huzhou	17	2011	0.409275	2.50926	1.12639	804.671	6.69043	0.32747	0.716862	0.483227	2.5329	0.929365	0.0998214	0.130218	0.122558
Zhoushan	18	2011	0.425127	3.20623	1.50457	476.088	6.1656	0.28665	0.995573	0.570219	2.2934	0.830035	0.191655	0.505155	0.216495
Jinhua	19	2011	0.404815	3.42772	1.49665	862.826	6.76021	0.119972	0.871967	0.42077	7.7404	2.04645	0.095636	0.302707	0.108719
Shaoxing	20	2011	0.414899	2.99317	1.33946	1426.26	7.26281	0.327266	0.722616	0.485406	5.6455	1.73086	0.0760232	0.263636	0.131818
Wenzhou	21	2011	0.395697	4.07794	1.87067	1751.52	7.46824	0.111006	0.880217	0.41869	7.5019	2.01516	0.108364	0.321894	0.101453
Taizhou	22	2011	0.414345	2.71189	1.26007	1007.81	6.91554	0.148364	0.844524	0.426828	3.0933	1.12924	0.0964019	0.199387	0.117587
Lishui	23	2011	0.343525	2.82197	1.20142	358.466	5.88183	0.205111	0.80608	0.445498	3.6599	1.29744	0.193285	0.214883	0.107441
Quzhou	24	2011	0.367536	2.27456	1.01619	504.627	6.22382	0.269112	0.650531	0.42168	1.0917	0.0877361	0.136406	0.10293	0.091053
Ningbo	25	2011	0.457962	3.52125	1.76208	2385.51	7.77717	0.158417	0.732815	0.388176	14.4424	2.67017	0.123897	0.829285	0.300139
Xuancheng	26	2011	0.333543	1.72523	0.717833	635.67	6.45468	0.370353	0.627015	0.473018	0.6039	-0.504347	0.211771	0.178955	0.035791
Suzhou	27	2011	0.281067	1.53357	0.472486	480.03	6.17385	0.496401	0.795763	0.616146	3.2427	1.17641	0.195342	0.00616238	0.0523802
Chuzhou	28	2011	0.315938	1.75294	0.677756	690.13	6.53688	0.368853	0.540337	0.437446	4.1896	1.43261	0.215461	0.0176639	0.0640318
Chizhou	29	2011	0.327632	2.01583	0.846359	292.596	5.67879	0.353319	0.713363	0.497337	2.7306	1.00452	0.236539	0.0433705	0.086741
Fuyang	30	2011	0.351222	2.09149	0.625445	405.371	6.0048	0.765561	0.813762	0.784842	2.8711	1.0547	0.253829	0.0555664	0.019497
Lu'an	31	2011	0.322918	1.98957	0.704704	558.111	6.32456	0.481809	0.716744	0.575783	3.9957	1.38522	0.255416	0.253664	0.0986471
Hefei	32	2011	0.450956	3.02844	1.44556	3376.97	8.12473	0.159308	0.712314	0.38051	40.9507	3.71237	0.130586	0.162866	0.433366
Bengbu	33	2011	0.373483	1.68766	0.616085	650.919	6.47838	0.439483	0.652139	0.524545	5.1738	1.64361	0.181087	0.0383037	0.180575
Huainan	34	2011	0.400433	2.3626	1.01034	501.344	6.21729	0.121242	0.416577	0.239376	6.473	1.86764	0.15452	0.667752	0.142508
Tongling	35	2011	0.458798	1.62051	0.789296	412.719	6.02277	0.0272599	0.312592	0.141393	2.8379	1.04306	0.121958	0.0943396	0.188679
Maanshan	36	2011	0.385967	1.66082	0.704654	949.618	6.85606	0.147885	0.382876	0.241881	4.6009	1.52625	0.120867	0.15748	0.126859
Huaibei	37	2011	0.401966	1.98849	0.732717	450.073	6.10941	0.683617	0.380012	0.562175	3.1439	1.14546	0.157306	0.03156	0.130748
Wuhu	38	2011	0.392099	1.83979	0.841799	1354.21	7.21098	0.23307	0.419791	0.307758	14.0677	2.64388	0.143632	0.0363259	0.173845
Anqing	39	2011	0.34304	1.72088	0.565531	829.37	6.72067	0.253216	0.538587	0.367364	3.7986	1.33463	0.176755	0.027477	0.0695006
Huangshan	40	2011	0.348511	2.39782	0.921255	370.008	5.91353	0.304171	0.911044	0.54692	1.635	0.491643	0.25401	0.0540176	0.108035
Bozhou	41	2011	0.337629	1.59771	0.520721	331.479	5.80356	1.11278	0.86226	1.01257	1.0776	0.0747363	0.221205	0.0115856	0.0248262
Nanchang	42	2011	0.436834	3.40236	1.5119	2022.33	7.61201	0.0343178	0.617231	0.267483	48.8901	3.88957	0.111336	0.344554	0.340594
Jingdezhen	43	2011	0.386695	1.35705	0.478606	394.466	5.97753	0.04583	0.461587	0.212133	2.5172	0.923147	0.174859	0.09113	0.206561
Pingxiang	44	2011	0.371027	1.09664	0.386371	577.292	6.35835	0.270212	0.405405	0.324289	0.7471	-0.291556	0.165181	0.0210194	0.0998424
Jiujiang	45	2011	0.337258	1.61382	0.620055	1006.54	6.91428	0.0805387	0.560867	0.27267	8.5032	2.14044	0.179259	0.13336	0.115446
Xinyu	46	2011	0.435082	1.20059	0.530408	599.885	6.39674	0.0946635	0.40827	0.220106	2.7917	1.02665	0.131887	0.0167504	0.100503
Yingtan	47	2011	0.339773	1.37702	0.53782	276.862	5.62352	0.0926605	0.410125	0.219646	0.4794	-0.73522	0.159299	0.0491803	0.254098
Ganzhou	48	2011	0.289372	2.15795	0.775019	819.611	6.70883	0.294914	0.748095	0.476186	8.3317	2.12007	0.233411	0.0283132	0.0642492
Yichun	49	2011	0.347804	1.64872	0.528092	708.693	6.56342	0.33829	0.400034	0.362987	3.4855	1.24861	0.199647	0.0211678	0.0352796
Shangrao	50	2011	0.272777	1.67275	0.623214	828.459	6.71957	0.247292	0.559429	0.372147	2.066	0.725614	0.216644	0.0253266	0.0279925
Ji'an	51	2011	0.30104	1.70274	0.509783	739.235	6.60562	0.374554	0.535094	0.43877	1.8373	0.608297	0.224351	0.0398724	0.0657895
Fuzhou	52	2011	0.321454	1.57173	0.51184	553.903	6.31699	0.261635	0.530781	0.369293	4.772	1.56277	0.240625	0.00242718	0.0606796
Wuhan	53	2011	0.524424	3.20563	1.5021	4255.16	8.35589	0.0520734	1.01704	0.43806	92.0373	4.52219	0.113135	0.278046	0.705996
Huangshi	54	2011	0.376452	1.49589	0.594669	597.447	6.39266	0.0662813	0.484047	0.233388	3.4254	1.23122	0.138102	0.0576701	0.130719
Shiyan	55	2011	0.349901	1.75203	0.557927	486.915	6.18809	0.209568	0.669367	0.393487	5.9901	1.79011	0.217428	0.117681	0.10333
Jingzhou	56	2011	0.315337	1.6956	0.523499	773.712	6.6512	0.284875	0.733209	0.464209	11.1397	2.41052	0.189033	0.0362155	0.0618681
Yichang	57	2011	0.343778	1.375	0.560731	1157.62	7.05412	0.250996	0.466865	0.337344	5.3314	1.67361	0.111222	0.336008	0.310933
Xiangyang	58	2011	0.372413	1.09929	0.38472	1097.95	7.0012	0.247244	0.512439	0.353322	3.7566	1.32351	0.116377	0.0269542	0.202156
Ezhou	59	2011	0.402228	0.955817	0.351331	328.86	5.79563	0.425751	0.483232	0.448743	1.1468	0.136975	0.115491	0.201097	0.11883
Jingmen	60	2011	0.323458	1.22081	0.386548	560.808	6.32938	0.210424	0.569685	0.354129	1.9921	0.689189	0.132975	0.268301	0.115932
Xiaogan	61	2011	0.30959	1.49345	0.487885	729.915	6.59293	0.253484	0.681943	0.424867	2.7479	1.01084	0.119132	0.130459	0.10588
Huanggang	62	2011	0.29326	1.5637	0.447395	787.76	6.66919	0.654556	0.855895	0.735092	4.2135	1.43829	0.213828	0.0160793	0.0602975
Xianning	63	2011	0.32705	1.2417	0.419197	549.69	6.30936	0.413906	0.724225	0.538034	4.0252	1.39257	0.18844	0.0541822	0.145615
Suizhou	64	2011	0.322194	1.39615	0.406155	384.483	5.9519	0.592168	0.699553	0.635122	0.7789	-0.249873	0.13962	0.0077101	0.0385505
Changsha	65	2011	0.474806	2.64233	1.3318	3510.24	8.16344	0.135119	0.705652	0.363332	51.6765	3.945	0.0926957	0.350289	0.618337
Zhuzhou	66	2011	0.390128	1.29236	0.428623	849.046	6.74411	0.231008	0.513317	0.343932	7.1187	1.96273	0.122676	0.265713	0.0843127
Xiangtan	67	2011	0.371034	1.41074	0.585027	650.178	6.47725	0.752222	0.528254	0.662635	14.7219	2.68934	0.118926	0.072339	0.0930072
Hengyang	68	2011	0.350323	1.23278	0.35263	802.79	6.68809	0.778463	0.712551	0.752098	11.8142	2.4693	0.149876	0.0539794	0.0853628
Shaoyang	69	2011	0.301721	1.69922	0.468896	562.101	6.33168	0.531757	0.92448	0.688846	2.9636	1.0864	0.215057	0.0476489	0.0426332
Yueyang	70	2011	0.361739	0.764211	0.265918	903.986	6.80681	0.06713	0.529588	0.252113	3.7663	1.32609	0.108353	0.0702741	0.0650035
Changde	71	2011	0.350959	0.938028	0.300849	711.669	6.56761	0.658036	0.705295	0.67694	3.7716	1.3275	0.123009	0.188589	0.0479463
Zhangjiajie	72	2011	0.316325	1.71241	0.731651	145.164	4.97786	0.258672	2.39617	1.11367	2.0356	0.710791	0.229403	0.0475059	0.0653207
Yiyang	73	2011	0.325755	1.22992	0.406351	480.735	6.17532	0.762039	0.802817	0.77835	2.922	1.07227	0.161926	0.240234	0.0564028
Yongzhou	74	2011	0.294192	1.31857	0.424777	593.269	6.38565	0.58715	0.983015	0.745496	2.512	0.921079	0.191873	0.03327	0.0522814
Chenzhou	75	2011	0.323949	1.17049	0.340573	1011.04	6.91873	0.364962	0.540395	0.435135	2.0605	0.722949	0.163311	0.0927937	0.053307
Loudi	76	2011	0.303656	1.44568	0.534411	425.247	6.05267	0.502511	0.534157	0.515169	2.6186	0.96264	0.155048	0.043598	0.0504819
Huaihua	77	2011	0.266231	1.46688	0.504439	408.33	6.01207	0.37628	0.908743	0.589265	3.5134	1.25658	0.210801	0.083739	0.0778968
Chongqing	78	2011	0.501021	2.88015	1.29866	7579.45	8.9332	0.174486	0.653784	0.366205	61.3026	4.11582	0.256732	0.167578	0.139648
Chengdu	79	2011	0.515847	4.50281	2.00842	4944.02	8.50593	0.144063	1.07632	0.516965	64.716	4.17001	0.125153	0.271641	0.646437
Zigong	80	2011	0.395106	1.256	0.388709	327.972	5.79293	0.405273	0.485622	0.437412	2.9635	1.08637	0.13589	0.0214002	0.0733721
Panzhihua	81	2011	0.330255	1.71447	0.690323	370.64	5.91523	0.0541457	0.274027	0.142098	2.1124	0.747825	0.141934	0.0716204	0.152193
Luzhou	82	2011	0.315201	1.67431	0.56374	509.276	6.23299	0.34416	0.430867	0.378843	3.7473	1.32104	0.189532	0.0258449	0.0596421
Deyang	83	2011	0.345195	1.95869	0.631218	580.408	6.36373	0.517976	0.406401	0.473346	4.8102	1.57074	0.134717	0.028169	0.0717029
Mianyang	84	2011	0.349872	2.44017	0.814875	730.273	6.59342	0.491472	0.605593	0.53712	9.0672	2.20466	0.179609	0.0257637	0.384615
Guangyuan	85	2011	0.312851	2.55412	0.695464	500.369	6.21535	0.690988	0.774692	0.72447	0.4025	-0.91006	0.34053	0.0449727	0.0417604
Suining	86	2011	0.342677	1.58338	0.54607	511.38	6.23711	1.23721	0.494345	0.940065	1.0602	0.0584576	0.182317	0.0391952	0.0339692
Neijiang	87	2011	0.35376	1.21778	0.367021	382.822	5.94757	0.528171	0.338828	0.452434	2.109	0.746214	0.142776	0.0070406	0.0375499
Leshan	88	2011	0.329317	1.8825	0.757079	492.32	6.19913	0.221488	0.416181	0.299365	3.9303	1.36872	0.156978	0.112867	0.194695
Nanchong	89	2011	0.316694	1.82809	0.504747	713.601	6.57032	0.771693	0.506976	0.665806	5.752	1.74955	0.227709	0.0555409	0.0449617
Yibin	90	2011	0.334092	1.57894	0.479375	592.251	6.38393	0.5353	0.373224	0.47047	2.2283	0.801239	0.164396	0.0221035	0.0534168
Guang'an	91	2011	0.350745	1.60128	0.434899	425.084	6.05229	0.661508	0.576878	0.627656	0.56	-0.579818	0.190682	0.0192102	0.0192102
Dazhou	92	2011	0.275999	1.52062	0.434651	657.57	6.48855	0.521567	0.4636	0.49838	1.8842	0.633503	0.197826	0.037643	0.044882
Ziyang	93	2011	0.327298	1.34062	0.399095	455.277	6.12091	0.492627	0.415485	0.46177	0.001	-6.90776	0.15545	0.00595356	0.0238142
Meishan	94	2011	0.332657	1.64267	0.51114	441.218	6.08954	0.630698	0.453965	0.560005	1.8323	0.605572	0.176503	0.00570125	0.0342075
Bazhong	95	2011	0.290875	1.81748	0.454141	305.12	5.72071	0.418552	0.849555	0.590953	0.001	-6.90776	0.39814	0.0359527	0.0256805
Ya'an	96	2011	0.267089	2.2749	0.798817	305.967	5.72348	0.515981	0.463568	0.495016	3.9329	1.36938	0.231419	0.0385109	0.0706033
Guiyang	97	2011	0.40841	4.78392	2.17838	1600.59	7.37813	0.100281	1.25029	0.560286	26.1314	3.26314	0.200554	0.465302	0.454666
Liupanshui	98	2011	0.304008	1.61926	0.679271	350.147	5.85835	0.0828453	0.512366	0.254654	0.7418	-0.298676	0.239004	0.0373367	0.0622278
Zunyi	99	2011	0.325751	1.88568	0.634653	685.31	6.52987	0.442308	0.967243	0.652282	4.51	1.5063	0.228597	0.0453427	0.0906853
Anshun	100	2011	0.317358	2.4395	0.940752	209.185	5.34322	0.257856	1.14173	0.611407	1.2652	0.23523	0.353788	0.0389656	0.0814736
Kunming	101	2011	0.380563	5.91451	2.90409	2275.53	7.72997	0.0726174	1.04603	0.461984	34.13	3.53018	0.176018	0.511917	0.395679
Zhaotong	102	2011	0.235102	2.09718	0.764578	487.391	6.18907	0.435083	0.675569	0.531277	0.5918	-0.524587	0.383376	0.00468165	0.053839
Qujing	103	2011	0.300502	1.58342	0.606521	877.734	6.77734	0.346294	0.520942	0.416153	2.4911	0.912724	0.183642	0.0238971	0.0551471
Yuxi	104	2011	0.315615	1.66699	0.620227	422.515	6.04623	0.214002	0.44028	0.304513	1.647	0.498955	0.159313	0.0327982	0.0293458
Pu'er	105	2011	0.23166	2.32227	0.915405	305.243	5.72111	0.153457	0.942818	0.469201	0.8757	-0.132732	0.483904	0.0158153	0.0521904
Baoshan	106	2011	0.222014	2.14392	0.843014	266.295	5.5846	0.454418	1.14855	0.732072	1.6697	0.512644	0.33297	0.064711	0.0560828
Lijiang	107	2011	0.286757	3.35621	1.40214	223.924	5.41131	0.178091	0.989443	0.502632	1.9	0.641854	0.372122	0.070285	0.042952
Lincang	108	2011	0.239763	1.90194	0.799231	346.084	5.84668	0.287911	0.774084	0.48238	0.6016	-0.508163	0.472752	0.00786782	0.0314713
Shanghai	1	2012	0.699486	4.77554	1.80787	5251.4	8.56625	0.0232042	1.55319	0.635197	50.6596	3.92513	0.207317	1.20681	0.857103
Nanjing	2	2012	0.567046	3.94995	1.70996	4558.49	8.42475	0.0380298	1.21281	0.507942	65.1948	4.17738	0.106873	0.731402	0.828504
Wuxi	3	2012	0.52813	2.34673	0.986639	3581.12	8.18343	0.0445947	0.852103	0.367598	10.9363	2.39209	0.085703	0.187194	0.25101
Xuzhou	4	2012	0.408664	1.34734	0.509695	2685.89	7.89577	0.0888215	0.846154	0.391754	11.5815	2.44941	0.131965	0.0383645	0.101969
Changzhou	5	2012	0.471344	2.37733	0.965472	2621.56	7.87153	0.074088	0.829554	0.376274	8.8233	2.1774	0.0985469	0.222039	0.186404
Suzhou	6	2012	0.536075	2.605	1.13447	5142.51	8.5453	0.0903905	0.817292	0.381151	19.2206	2.95598	0.092699	0.126582	0.131213
Nantong	7	2012	0.425034	2.22309	0.841723	2886.47	7.96779	0.0538005	0.756042	0.334697	7.5402	2.02025	0.112534	0.113696	0.0653424
Lianyungang	8	2012	0.358495	1.68405	0.746268	1280.88	7.1553	0.0983891	0.862557	0.404056	3.3876	1.22012	0.194925	0.0939335	0.111546
Huai'an	9	2012	0.371784	1.39308	0.610743	1247.99	7.12929	0.126453	0.8814	0.428432	6.7113	1.90379	0.176926	0.0731529	0.0457206
Yancheng	10	2012	0.336369	1.45217	0.587002	1940.87	7.57089	0.0916239	0.808515	0.37838	5.4634	1.69807	0.151755	0.143482	0.0571498
Yangzhou	11	2012	0.415752	1.81281	0.684064	1783.65	7.48641	0.207833	0.754906	0.426662	8.3844	2.12637	0.0970961	0.111257	0.122164
Zhenjiang	12	2012	0.44279	1.87187	0.788198	1500.67	7.31367	0.0734581	0.771354	0.352617	8.2345	2.10833	0.0894326	0.154753	0.302137
Taizhou	13	2012	0.381092	1.86574	0.743234	1454.59	7.28248	0.125149	0.749529	0.374901	4.8509	1.57916	0.111376	0.173776	0.100711
Suqian	14	2012	0.345176	1.46497	0.658898	1025.56	6.933	0.405406	0.806794	0.565961	1.7128	0.538129	0.178973	0.00356952	0.0160628
Hangzhou	15	2012	0.507397	4.71875	2.20659	3722.75	8.22222	0.11648	1.11247	0.514876	45.9181	3.82686	0.100779	1.38473	1.47038
Jiaxing	16	2012	0.426131	2.72354	1.18299	1642.31	7.40386	0.177942	0.708619	0.390213	6.0753	1.80423	0.0901908	0.748911	0.275762
Huzhou	17	2012	0.412931	2.45485	1.11295	970.728	6.87805	0.330458	0.739204	0.493956	2.6153	0.961379	0.100647	0.267789	0.153022
Zhoushan	18	2012	0.429234	3.03281	1.45037	570.599	6.34669	0.33276	1.01114	0.604112	2.2989	0.832431	0.181935	0.90535	0.349794
Jinhua	19	2012	0.406618	3.5064	1.56204	1126.8	7.02714	0.206427	0.915743	0.490153	7.8845	2.0649	0.100323	0.329367	0.0913727
Shaoxing	20	2012	0.420099	2.9502	1.35034	1722.56	7.45157	0.352274	0.767827	0.518495	5.9758	1.78772	0.0762739	0.260889	0.142922
Wenzhou	21	2012	0.412094	3.88778	1.864	2110.34	7.6546	0.128408	0.918614	0.44449	7.6547	2.03532	0.105687	0.326168	0.128718
Taizhou	22	2012	0.418117	2.83084	1.29977	1242.56	7.12493	0.254545	0.909352	0.516468	3.1132	1.13565	0.0989011	0.284264	0.162437
Lishui	23	2012	0.348361	2.75112	1.23145	471.976	6.15693	0.247485	0.812612	0.473536	3.8114	1.338	0.187831	0.213252	0.114242
Quzhou	24	2012	0.366077	2.42078	1.09476	566.128	6.33882	0.281357	0.728488	0.460209	1.1687	0.155892	0.142858	0.0988924	0.102848
Ningbo	25	2012	0.463435	3.47948	1.7168	2901.43	7.97296	0.1872	0.795246	0.430418	14.5358	2.67661	0.125861	0.957244	0.325428
Xuancheng	26	2012	0.315795	1.85019	0.782413	737.015	6.60261	0.472559	0.634586	0.53737	0.8483	-0.164521	0.235887	0.357654	0.0429185
Suzhou	27	2012	0.279107	1.61549	0.506391	613.69	6.41949	0.495626	0.788025	0.612585	3.3582	1.21141	0.211813	0.00613779	0.0598435
Chuzhou	28	2012	0.329708	1.87459	0.729505	882.588	6.78286	0.371827	0.532607	0.436139	4.6984	1.54722	0.237992	0.0243309	0.0685689
Chizhou	29	2012	0.337448	2.12492	0.883677	374.738	5.92623	0.387407	0.739779	0.528356	2.9796	1.09179	0.270028	0.0494132	0.0802965
Fuyang	30	2012	0.361973	2.21321	0.665615	514.889	6.24395	0.820069	0.793947	0.80962	3.6294	1.28907	0.282897	0.0259665	0.0230814
Lu'an	31	2012	0.329893	2.12773	0.747111	687.241	6.53269	0.4887	0.699198	0.572899	3.9349	1.36989	0.273461	0.253414	0.0985499
Hefei	32	2012	0.454698	3.13372	1.47347	3978.08	8.28856	0.169209	0.708062	0.38475	41.7207	3.731	0.13738	0.205489	0.505278
Bengbu	33	2012	0.378485	1.80586	0.709649	872.786	6.77169	0.699416	0.6432	0.67693	5.8711	1.77004	0.184977	0.0978793	0.135943
Huainan	34	2012	0.415956	2.42548	1.00008	523.629	6.26078	0.122666	0.439382	0.249353	6.6817	1.89937	0.190532	0.217391	0.155865
Tongling	35	2012	0.451942	1.73962	0.828589	534.304	6.28096	0.0171941	0.335784	0.14463	3.0348	1.11015	0.15515	0.107817	0.202156
Maanshan	36	2012	0.407646	1.71032	0.695763	1201.15	7.09104	0.179037	0.417181	0.274295	4.9864	1.60671	0.154522	0.0262697	0.201401
Huaibei	37	2012	0.412562	2.08906	0.819664	549.909	6.30975	0.364134	0.386814	0.373206	3.2147	1.16773	0.174903	0.0274851	0.0549702
Wuhu	38	2012	0.419515	1.89511	0.904541	1700.79	7.43885	0.227641	0.422802	0.305706	14.7365	2.69033	0.157527	0.0339071	0.17736
Anqing	39	2012	0.351645	1.87702	0.627062	972.013	6.87937	0.258102	0.53214	0.367717	4.0644	1.40227	0.180686	0.0290135	0.0693101
Huangshan	40	2012	0.351312	2.53163	0.980902	445.17	6.09846	0.3264	0.915243	0.561937	1.7284	0.547196	0.296445	0.0543109	0.115411
Bozhou	41	2012	0.342266	1.73305	0.596902	430.286	6.06445	1.01793	0.850595	0.950996	1.101	0.0962189	0.247695	0.0130591	0.0326477
Nanchang	42	2012	0.444574	3.48311	1.57573	2393.03	7.78032	0.0494346	0.684677	0.303531	50.9239	3.93033	0.115149	0.242174	0.299272
Jingdezhen	43	2012	0.382563	1.41638	0.489499	456.691	6.12401	0.0319951	0.54984	0.239133	2.3885	0.870666	0.192134	0.059988	0.19796
Pingxiang	44	2012	0.376022	1.16572	0.427626	763.417	6.6378	0.172364	0.525658	0.313682	1.1254	0.118139	0.183266	0.010395	0.0935551
Jiujiang	45	2012	0.342685	1.704	0.651476	1206.33	7.09534	0.0881077	0.609375	0.296615	7.8095	2.05534	0.209853	0.110106	0.14943
Xinyu	46	2012	0.441168	1.29093	0.578375	667.735	6.50389	0.0980707	0.490584	0.255076	2.9853	1.0937	0.151371	0.0165975	0.0829876
Yingtan	47	2012	0.347009	1.44263	0.560304	327.995	5.793	0.0827695	0.440662	0.225926	0.5148	-0.663977	0.182619	0.0483871	0.274194
Ganzhou	48	2012	0.296404	2.35463	0.850644	1035.91	6.94303	0.354521	0.802771	0.533821	8.5479	2.14569	0.267927	0.0291356	0.055034
Yichun	49	2012	0.350332	1.75082	0.587843	723.828	6.58455	0.312676	0.488095	0.382844	3.5507	1.26714	0.215819	0.0191939	0.0296632
Shangrao	50	2012	0.275179	1.76493	0.654197	979.232	6.88677	0.0654935	0.618793	0.286813	2.1661	0.772928	0.240447	0.0355123	0.0131527
Ji'an	51	2012	0.310097	1.84111	0.563986	975.896	6.88336	0.330993	0.586314	0.433121	1.761	0.565882	0.245408	0.0534125	0.0692384
Fuzhou	52	2012	0.340448	1.71187	0.575419	661.405	6.49437	0.232736	0.543906	0.357204	2.4495	0.895884	0.24509	0.0119674	0.0598372
Wuhan	53	2012	0.533065	3.08695	1.44629	5016.08	8.5204	0.0799866	0.990486	0.444186	94.6991	4.5507	0.110641	0.27504	0.721675
Huangshi	54	2012	0.374915	1.55671	0.60074	736.408	6.60178	0.1146	0.480794	0.261078	4.3749	1.47588	0.134484	0.042065	0.145315
Shiyan	55	2012	0.323786	1.89087	0.61706	653.952	6.48303	0.263566	0.702144	0.438997	4.6741	1.54204	0.217389	0.147399	0.106936
Jingzhou	56	2012	0.320919	1.7603	0.540472	995.491	6.90324	0.315128	0.728542	0.480494	11.3638	2.43043	0.189657	0.0135685	0.0542741
Yichang	57	2012	0.350062	1.37554	0.576186	1557.03	7.35054	0.375728	0.456475	0.408027	5.6588	1.73321	0.117833	0.827068	0.766917
Xiangyang	58	2012	0.374199	1.12487	0.399389	1538.23	7.33839	0.283349	0.501752	0.37071	6.1943	1.82363	0.125489	0.0387205	0.247475
Ezhou	59	2012	0.405588	1.02203	0.402062	442.744	6.09299	0.565577	0.459937	0.523321	1.26	0.231112	0.111856	0.173675	0.127971
Jingmen	60	2012	0.341386	1.31803	0.402982	761.246	6.63496	0.19729	0.543037	0.335589	2.1204	0.751605	0.131026	0.0893152	0.122395
Xiaogan	61	2012	0.337621	1.56798	0.500159	940.309	6.84621	0.272912	0.665064	0.429773	2.7479	1.01084	0.182591	0.125261	0.121465
Huanggang	62	2012	0.269384	1.66545	0.464269	1060.33	6.96634	0.481459	0.850141	0.628932	4.7727	1.56291	0.227977	0.0120289	0.0441059
Xianning	63	2012	0.301851	1.31567	0.470055	739.314	6.60572	1.00243	0.711656	0.886122	3.9551	1.37501	0.188628	0.0570661	0.0537093
Suizhou	64	2012	0.33582	1.4635	0.437796	489.735	6.19386	0.553542	0.674626	0.601976	0.8545	-0.157239	0.144864	0.00389257	0.0506033
Changsha	65	2012	0.481017	2.65607	1.29176	4011.96	8.29703	0.166076	0.705683	0.381919	52.3174	3.95733	0.0975984	0.443536	0.694823
Zhuzhou	66	2012	0.393516	1.36331	0.461236	1053.46	6.95983	0.242043	0.521047	0.353645	7.2855	1.98589	0.130745	0.2476	0.0985346
Xiangtan	67	2012	0.390905	1.51092	0.634749	893.861	6.79555	0.407708	0.530486	0.456819	11.8641	2.47352	0.113223	0.0719671	0.0959561
Hengyang	68	2012	0.349792	1.268	0.355381	891.774	6.79321	0.691655	0.721856	0.703735	12.5448	2.52931	0.155435	0.0649838	0.0849788
Shaoyang	69	2012	0.275082	1.78983	0.508719	761.605	6.63543	0.536937	0.948592	0.701599	2.761	1.01559	0.241124	0.0274554	0.046175
Yueyang	70	2012	0.369441	0.77887	0.263773	1066.05	6.97171	0.274786	0.590565	0.401098	3.9505	1.37384	0.106741	0.0645724	0.0855148
Changde	71	2012	0.362654	0.997506	0.314545	956.67	6.86346	0.477916	0.721447	0.575328	3.9101	1.36356	0.125075	0.17806	0.0779014
Zhangjiajie	72	2012	0.346244	1.74231	0.728195	125.572	4.83288	0.239319	2.47341	1.13296	1.214	0.193921	0.238455	0.0823045	0.0705467
Yiyang	73	2012	0.348129	1.2716	0.415297	625.141	6.43798	0.727534	0.779804	0.748442	2.8549	1.04904	0.168821	0.188836	0.051878
Yongzhou	74	2012	0.299532	1.38094	0.436974	571.305	6.34792	0.542327	0.986065	0.719822	2.4956	0.914529	0.207629	0.0338546	0.0515879
Chenzhou	75	2012	0.32376	1.23264	0.369347	1098.4	7.00161	0.303389	0.547557	0.401056	2.0944	0.739267	0.163874	0.0823852	0.0725775
Loudi	76	2012	0.35327	1.42973	0.528946	581.91	6.36632	0.468921	0.544679	0.499224	2.446	0.894454	0.164767	0.0502513	0.0502513
Huaihua	77	2012	0.283965	1.50088	0.5222	542.767	6.29668	0.369655	0.905282	0.583906	3.8855	1.35725	0.22229	0.0580833	0.0813166
Chongqing	78	2012	0.527863	2.98574	1.32618	9254.21	9.13283	0.0402274	0.752148	0.324996	67.0174	4.20495	0.267	0.597296	0.262009
Chengdu	79	2012	0.52697	4.42128	1.92045	5890.1	8.68103	0.164969	1.06894	0.526559	68.5639	4.22777	0.120881	0.152561	0.733828
Zigong	80	2012	0.406742	1.348	0.41952	414.906	6.02805	0.466232	0.465062	0.465764	3.0612	1.11881	0.145572	0.0121766	0.0761035
Panzhihua	81	2012	0.331463	1.75381	0.719142	452.281	6.1143	0.100888	0.272344	0.16947	2.1646	0.772236	0.146173	0.0714924	0.241287
Luzhou	82	2012	0.318623	1.78778	0.610982	667.081	6.50291	0.434705	0.421235	0.429317	4.1195	1.41573	0.206037	0.0277118	0.0673001
Deyang	83	2012	0.370377	1.96263	0.66339	689.829	6.53644	0.579268	0.410005	0.511562	5.4697	1.69922	0.130179	0.0255428	0.0817369
Mianyang	84	2012	0.347106	2.38641	0.807164	860.479	6.75749	0.613214	0.596187	0.606403	10.2968	2.33183	0.186091	0.0366703	0.447378
Guangyuan	85	2012	0.316062	2.4861	0.708003	440.174	6.08717	0.909779	0.710851	0.830208	0.5905	-0.526786	0.336364	0.0513314	0.044915
Suining	86	2012	0.34795	1.6772	0.585968	628.486	6.44331	1.01961	0.481193	0.804241	1.2415	0.21632	0.195361	0.0505185	0.0319064
Neijiang	87	2012	0.339266	1.32362	0.415141	451.852	6.11336	0.560808	0.335578	0.470716	2.2227	0.798723	0.145196	0.00703235	0.0375059
Leshan	88	2012	0.347508	1.99665	0.778074	608.089	6.41032	0.306364	0.4195	0.351619	4.2712	1.45189	0.162579	0.107012	0.208392
Nanchong	89	2012	0.33361	1.96753	0.553745	855.459	6.75164	1.05031	0.492546	0.827205	6.2264	1.8288	0.236152	0.0473934	0.0671406
Yibin	90	2012	0.348583	1.68159	0.503263	735.638	6.60074	0.383429	0.370584	0.378291	2.3505	0.854628	0.176249	0.0292719	0.0512258
Guang'an	91	2012	0.356463	1.69963	0.453578	517.377	6.24877	0.796163	0.559195	0.701376	0.672	-0.397497	0.197629	0.0170758	0.0256137
Dazhou	92	2012	0.285909	1.62846	0.468432	804.211	6.68986	0.857815	0.464728	0.70058	1.9789	0.682541	0.211679	0.0373778	0.0704428
Ziyang	93	2012	0.336387	1.3613	0.421206	593.927	6.38676	1.54279	0.401436	1.08625	0.001	-6.90776	0.156433	0.00593003	0.0276735
Meishan	94	2012	0.346657	1.75267	0.551621	589.07	6.37855	0.684605	0.442035	0.587577	2.0605	0.722949	0.184839	0.00570776	0.0371005
Bazhong	95	2012	0.299188	1.97798	0.521509	474.621	6.16252	0.728561	0.776172	0.747605	0.001	-6.90776	0.429218	0.0282051	0.0512821
Ya'an	96	2012	0.332095	2.31941	0.830733	317.745	5.76125	0.68668	0.445637	0.590263	4.1168	1.41508	0.23365	0.0447284	0.057508
Guiyang	97	2012	0.433399	4.63084	2.04638	1897.35	7.54821	0.108035	1.2695	0.572619	39.1071	3.6663	0.20545	0.440587	0.510013
Liupanshui	98	2012	0.301923	1.60372	0.688254	766.388	6.64169	0.175212	0.539997	0.321126	0.8844	-0.122846	0.25463	0.0403101	0.0651163
Zunyi	99	2012	0.335147	1.96428	0.690238	1176.48	7.07028	0.469192	0.917978	0.648707	5.3155	1.67063	0.238254	0.041483	0.0868551
Anshun	100	2012	0.29743	2.3634	0.993236	332.155	5.8056	0.278347	1.18528	0.64112	1.3127	0.272086	0.370914	0.0527426	0.0914205
Kunming	101	2012	0.394719	5.64734	2.71176	2345.91	7.76043	0.136792	1.06881	0.509598	36.1	3.58629	0.17453	0.452214	0.452214
Zhaotong	102	2012	0.234945	2.14018	0.757127	421.786	6.0445	0.587864	0.634161	0.606383	0.5975	-0.515001	0.446521	0.00468933	0.0937866
Qujing	103	2012	0.314796	1.61866	0.614855	783.839	6.6642	0.428972	0.531662	0.470048	2.6162	0.961723	0.201355	0.0220791	0.0551978
Yuxi	104	2012	0.289876	1.63357	0.63179	287.131	5.65994	0.208646	0.446778	0.303899	1.3487	0.299141	0.168729	0.0342877	0.0411452
Pu'er	105	2012	0.210501	2.23321	0.889744	333.259	5.80892	0.263913	0.901401	0.518908	0.8547	-0.157005	0.463643	0.0109821	0.0627549
Baoshan	106	2012	0.243334	2.0398	0.800695	222.627	5.4055	0.671787	1.06872	0.830562	1.0074	0.00737275	0.363044	0.0840729	0.0794021
Lijiang	107	2012	0.289745	3.39605	1.42748	231.403	5.44416	0.21285	0.95719	0.510586	1.223	0.201307	0.502898	0.0556218	0.0516488
Lincang	108	2012	0.255195	1.74532	0.762087	411.356	6.01946	0.300356	0.629543	0.432031	0.5717	-0.559141	0.455052	0.00782473	0.0586854
Shanghai	1	2013	0.705211	5.2594	2.0534	5644.13	8.63837	0.00518366	1.67492	0.673078	50.4771	3.92152	0.209637	2.93723	1.4173
Nanjing	2	2013	0.583579	3.97438	1.72135	5093.78	8.53578	0.0728422	1.2626	0.548744	80.745	4.3913	0.106207	0.918986	1.02472
Wuxi	3	2013	0.527268	2.39324	1.0047	3973.52	8.28741	0.0758148	0.882624	0.398538	11.1391	2.41046	0.0881632	0.408725	0.345193
Xuzhou	4	2013	0.415615	1.40792	0.532213	3090.13	8.03597	0.129334	0.890052	0.433621	13.6313	2.61237	0.134273	0.163869	0.101301
Changzhou	5	2013	0.472385	2.4459	0.990228	2850.12	7.95511	0.105785	0.876187	0.413946	10.6303	2.36371	0.0958282	0.437278	0.259634
Suzhou	6	2013	0.53148	2.73	1.1905	5822.14	8.66942	0.183198	0.868896	0.457477	20.1926	3.00532	0.0931708	1.0156	0.359437
Nantong	7	2013	0.424686	2.35182	0.894748	3298.73	8.10129	0.280827	0.788938	0.484071	7.6272	2.03172	0.114392	0.420091	0.262231
Lianyungang	8	2013	0.363677	1.70189	0.765613	1350.12	7.20795	0.170483	0.890314	0.458415	3.7591	1.32418	0.202967	0.286428	0.163399
Huai'an	9	2013	0.37296	1.43629	0.637865	1453.05	7.28142	0.184652	0.91557	0.477019	6.6876	1.90026	0.178608	0.195298	0.117541
Yancheng	10	2013	0.337494	1.54677	0.627177	2217.69	7.70422	0.165656	0.825366	0.42954	5.4891	1.70276	0.159867	0.180869	0.0922554
Yangzhou	11	2013	0.416026	1.89997	0.720123	2025.18	7.61341	0.352664	0.787634	0.526652	8.1717	2.10068	0.0981785	0.495868	0.30448
Zhenjiang	12	2013	0.443321	1.93143	0.807704	1753.15	7.46917	0.0822741	0.80597	0.371753	8.3052	2.11688	0.0977791	0.261221	0.338484
Taizhou	13	2013	0.389836	1.95839	0.779629	1764.17	7.47544	0.251736	0.77937	0.46279	4.9089	1.59105	0.114341	0.269791	0.131942
Suqian	14	2013	0.35739	1.61619	0.751396	1290.75	7.16298	0.610634	0.803975	0.68797	1.7531	0.561386	0.182364	0.066422	0.033211
Hangzhou	15	2013	0.516982	4.81195	2.20525	4263.87	8.35793	0.11124	1.20597	0.549132	47.182	3.85401	0.102563	1.4124	1.21993
Jiaxing	16	2013	0.433229	2.83789	1.22631	1910.15	7.55494	0.166753	0.732774	0.393161	6.3731	1.85209	0.0963773	0.731425	0.254409
Huzhou	17	2013	0.41807	2.6195	1.18982	1070.05	6.97546	0.281155	0.759932	0.472666	2.6673	0.981067	0.0928972	0.220952	0.171429
Zhoushan	18	2013	0.43545	2.98073	1.40127	750.023	6.6201	0.354943	1.02918	0.624637	2.3301	0.845911	0.203928	0.61665	0.32888
Jinhua	19	2013	0.411676	3.76443	1.70399	1364.36	7.21844	0.242305	0.949652	0.525244	8.1281	2.09533	0.108913	0.331643	0.103507
Shaoxing	20	2013	0.444182	2.97767	1.37319	2001.99	7.60189	0.366612	0.794567	0.537794	7.7532	2.04811	0.0786703	0.230926	0.158479
Wenzhou	21	2013	0.424335	3.71229	1.77137	2618.16	7.87023	0.101164	0.929281	0.432411	7.9158	2.06886	0.109384	0.281219	0.130079
Taizhou	22	2013	0.42366	3.01089	1.3764	1507.87	7.31845	0.280451	0.939867	0.544217	3.2018	1.16371	0.104343	0.286195	0.154882
Lishui	23	2013	0.353499	2.92137	1.30896	570.417	6.34637	0.291621	0.8047	0.496853	3.975	1.38002	0.19874	0.174308	0.125047
Quzhou	24	2013	0.365596	2.57292	1.17078	670.724	6.50836	0.262803	0.751045	0.4581	1.2937	0.257506	0.156648	0.118017	0.102282
Ningbo	25	2013	0.467283	3.53966	1.75249	3422.95	8.13826	0.16383	0.831396	0.430856	14.8954	2.70105	0.131843	0.980696	0.334367
Xuancheng	26	2013	0.338982	1.93562	0.848135	861.247	6.75838	0.475395	0.63235	0.538177	1.1265	0.119115	0.243449	0.392577	0.196288
Suzhou	27	2013	0.31156	1.69025	0.550705	773.298	6.65066	0.507037	0.791617	0.620869	2.0446	0.715202	0.219517	0.0529678	0.087241
Chuzhou	28	2013	0.347608	2.00469	0.821883	1075.78	6.9808	0.308984	0.525283	0.395503	4.3735	1.47556	0.230976	0.0622914	0.0934372
Chizhou	29	2013	0.352372	2.15558	0.866194	461.476	6.13443	0.351532	0.75041	0.511083	2.1359	0.758888	0.282699	0.20383	0.123533
Fuyang	30	2013	0.36502	2.38472	0.738434	645.258	6.46965	0.797357	0.809199	0.802094	3.5361	1.26302	0.294265	0.0275351	0.0256362
Lu'an	31	2013	0.335641	2.32378	0.815938	845.039	6.73938	0.451482	0.684344	0.544627	4.0076	1.38819	0.283109	0.255337	0.0990652
Hefei	32	2013	0.470501	3.27153	1.50976	4685.44	8.45222	0.179796	0.712968	0.393065	44.3401	3.79189	0.135002	0.403373	0.414617
Bengbu	33	2013	0.388123	2.05264	0.803868	1060.89	6.96686	0.732271	0.62009	0.687399	6.323	1.84419	0.190007	0.117294	0.188216
Huainan	34	2013	0.412837	2.5495	1.07296	800.525	6.68527	0.139502	0.481308	0.276224	8.0692	2.08805	0.205796	0.26716	0.184957
Tongling	35	2013	0.483231	1.7825	0.844822	650.239	6.47734	0.0112639	0.361797	0.151477	3.2559	1.18047	0.147801	0.121294	0.229111
Maanshan	36	2013	0.394643	1.89228	0.772349	1431.6	7.26655	0.158367	0.454743	0.276917	5.0867	1.62663	0.156705	0.183888	0.227671
Huaibei	37	2013	0.412856	2.09762	0.869889	700.529	6.55184	0.296533	0.374963	0.327905	3.3165	1.19891	0.154508	0.125874	0.0932401
Wuhu	38	2013	0.42848	1.92138	0.907633	2040.65	7.62102	0.217175	0.419691	0.298182	15.4451	2.73729	0.15224	0.0702211	0.145644
Anqing	39	2013	0.353137	2.14565	0.752584	1185.72	7.0781	0.139813	0.613662	0.329353	4.0896	1.40845	0.197234	0.0530803	0.0723822
Huangshan	40	2013	0.356056	2.57979	1.00352	525.066	6.26352	0.269626	0.920786	0.53009	1.8926	0.637952	0.290724	0.0949796	0.122117
Bozhou	41	2013	0.344811	1.83192	0.659397	541.492	6.29433	1.24073	0.862333	1.08937	1.1821	0.167293	0.260945	0.0221204	0.0300205
Nanchang	42	2013	0.453945	3.62371	1.63794	2896.86	7.97138	0.0535563	0.717866	0.31928	52.0148	3.95153	0.125708	0.462654	0.456773
Jingdezhen	43	2013	0.386046	1.51502	0.530005	538.72	6.2892	0.0489358	0.583905	0.262924	2.3167	0.840144	0.199031	0.222489	0.222489
Pingxiang	44	2013	0.372723	1.25321	0.474445	830.107	6.72156	0.135115	0.566397	0.307628	1.0363	0.0356567	0.187392	0.00516529	0.113636
Jiujiang	45	2013	0.336771	1.75753	0.659318	1507.78	7.31839	0.0860666	0.638374	0.306989	7.9596	2.07438	0.211148	0.224365	0.139736
Xinyu	46	2013	0.44136	1.41641	0.641139	704.153	6.557	0.111598	0.622931	0.316131	2.9146	1.06973	0.150469	0.090535	0.0823045
Yingtan	47	2013	0.371702	1.43647	0.567337	393.969	5.97627	0.214623	0.469319	0.316502	0.5073	-0.678653	0.181338	0.0481155	0.136327
Ganzhou	48	2013	0.298807	2.5203	0.951955	1330.87	7.19359	0.285276	0.840123	0.507215	8.48	2.13771	0.287104	0.0409262	0.0721594
Yichun	49	2013	0.34919	1.89287	0.660702	1124.58	7.02516	0.283441	0.532054	0.382886	4.3994	1.48147	0.219793	0.0311365	0.0345961
Shangrao	50	2013	0.296106	1.90546	0.717134	1164.68	7.0602	0.230456	0.690377	0.414424	2.2761	0.822463	0.254193	0.0618665	0.0131631
Ji'an	51	2013	0.316775	1.96411	0.635941	1064.63	6.97038	0.18627	0.619159	0.359426	1.7711	0.571601	0.253839	0.0589275	0.0805343
Fuzhou	52	2013	0.341033	1.81826	0.636888	794.098	6.67721	0.298391	0.589152	0.414695	2.4921	0.913126	0.242038	0.021449	0.0452812
Wuhan	53	2013	0.544435	3.06251	1.41459	5974.53	8.69526	0.0759474	0.982499	0.438568	96.6438	4.57103	0.124058	0.328427	0.807688
Huangshi	54	2013	0.386714	1.64291	0.645649	947.685	6.85402	0.169028	0.497223	0.300306	3.6658	1.29905	0.131487	0.0953107	0.186809
Shiyan	55	2013	0.313641	2.0064	0.676958	853.517	6.74937	0.223734	0.713947	0.419819	4.8923	1.58766	0.214163	0.242284	0.129795
Jingzhou	56	2013	0.264139	1.90354	0.600915	1287.4	7.16038	0.331959	0.703986	0.48077	11.3476	2.42901	0.191714	0.0242057	0.0695915
Yichang	57	2013	0.361943	1.45312	0.611904	2023.92	7.61279	0.314958	0.465391	0.375131	5.9781	1.7881	0.128049	0.634841	0.482379
Xiangyang	58	2013	0.382334	1.21774	0.442352	1696.64	7.4364	0.264139	0.506462	0.361068	6.4625	1.86602	0.12966	0.0453705	0.30247
Ezhou	59	2013	0.405005	1.06002	0.429502	567.185	6.34069	0.571924	0.472834	0.532288	1.3116	0.271248	0.112285	0.218579	0.127505
Jingmen	60	2013	0.343831	1.39835	0.465999	978.496	6.88602	0.182258	0.55285	0.330495	2.1223	0.7525	0.132034	0.0831117	0.152926
Xiaogan	61	2013	0.320499	1.66532	0.531988	1215.35	7.10279	0.438495	0.653229	0.524389	3.77	1.32708	0.183948	0.333713	0.113766
Huanggang	62	2013	0.271519	1.78128	0.490949	1365.57	7.21933	0.276351	0.871933	0.514583	4.8275	1.57433	0.225747	0.0213276	0.0506532
Xianning	63	2013	0.309401	1.39799	0.507485	953.003	6.85962	0.656962	0.676355	0.66472	3.8955	1.35982	0.179662	0.0798669	0.0998336
Suizhou	64	2013	0.343493	1.58371	0.489331	628.586	6.44347	0.553746	0.677346	0.603186	0.68	-0.385662	0.151135	0.0427019	0.0582298
Changsha	65	2013	0.486085	2.71507	1.30628	4593.39	8.43237	0.1381	0.737586	0.377894	57.3447	4.04908	0.0981142	0.39831	0.793603
Zhuzhou	66	2013	0.386481	1.42742	0.481308	1505.33	7.31677	0.191127	0.5324	0.327637	7.4004	2.00153	0.133241	0.225225	0.17017
Xiangtan	67	2013	0.392802	1.63941	0.675436	1214.92	7.10243	0.392259	0.552092	0.456193	12.2216	2.5032	0.127104	0.096585	0.100034
Hengyang	68	2013	0.346986	1.36026	0.394086	1437.3	7.27052	0.656296	0.761636	0.698432	10.1423	2.31671	0.167916	0.0852526	0.0877974
Shaoyang	69	2013	0.297735	1.90257	0.567815	1029.99	6.9373	0.533589	0.993314	0.717479	2.7107	0.997207	0.271502	0.022269	0.0395893
Yueyang	70	2013	0.370858	0.813371	0.275663	1485.35	7.30341	0.287694	0.616588	0.419252	4.0212	1.39158	0.114961	0.075	0.2375
Changde	71	2013	0.366063	1.07288	0.352645	1284.16	7.15786	0.455244	0.760838	0.577481	3.9521	1.37425	0.14013	0.202569	0.205863
Zhangjiajie	72	2013	0.341665	1.88738	0.792571	210.836	5.35108	0.236459	2.44685	1.12062	1.1938	0.177141	0.240381	0.093622	0.0526624
Yiyang	73	2013	0.33998	1.35914	0.449334	842.374	6.73622	0.651707	0.795465	0.70921	2.9455	1.08028	0.178644	0.152083	0.06875
Yongzhou	74	2013	0.309808	1.4667	0.47139	748.367	6.61789	0.509974	1.03916	0.721648	2.4812	0.908742	0.21918	0.0513974	0.0546097
Chenzhou	75	2013	0.333153	1.28938	0.392626	1474.06	7.29577	0.2879	0.568443	0.400117	2.1766	0.777764	0.17952	0.0898262	0.101543
Loudi	76	2013	0.352882	1.46537	0.555451	787.575	6.66896	0.449224	0.580544	0.501752	2.8191	1.03642	0.169171	0.109439	0.0615595
Huaihua	77	2013	0.28551	1.56377	0.554189	600.947	6.39851	0.363785	0.957107	0.601114	3.8145	1.33881	0.230072	0.0601942	0.0854369
Chongqing	78	2013	0.539083	3.12749	1.37331	11060.7	9.31116	0.0304711	0.821563	0.346908	70.761	4.25931	0.241948	0.638101	0.288232
Chengdu	79	2013	0.538732	4.53181	1.9341	6501.08	8.77972	0.0618063	1.09388	0.474635	70.1701	4.25092	0.127541	2.16077	1.02273
Zigong	80	2013	0.400696	1.42202	0.448608	524.809	6.26303	0.393224	0.473649	0.425394	3.1626	1.15139	0.139714	0.0454959	0.0788596
Panzhihua	81	2013	0.373195	1.73946	0.76032	524.938	6.26328	0.0615967	0.294354	0.1547	2.1843	0.781295	0.143664	0.0982143	0.258929
Luzhou	82	2013	0.33081	1.9081	0.672258	853.056	6.74882	0.403311	0.439093	0.417624	4.3178	1.46275	0.219306	0.0609756	0.0727773
Deyang	83	2013	0.377873	1.96981	0.685128	783.653	6.66397	0.564927	0.4329	0.512116	5.6002	1.7228	0.135875	0.0586735	0.0918367
Mianyang	84	2013	0.350688	2.51735	0.860947	930.104	6.8353	0.578295	0.626703	0.597658	11.1283	2.40949	0.199736	0.0474973	0.685057
Guangyuan	85	2013	0.327016	2.60183	0.80142	491.189	6.19683	0.864942	0.700686	0.799239	0.8547	-0.157005	0.341727	0.0612508	0.0515796
Suining	86	2013	0.350585	1.89015	0.677455	781.478	6.66119	0.80637	0.486227	0.678313	1.4634	0.380762	0.195635	0.0395361	0.0263574
Neijiang	87	2013	0.356529	1.48849	0.480776	567.085	6.34051	0.560062	0.35042	0.476205	2.3428	0.851347	0.111652	0.0210872	0.0398313
Leshan	88	2013	0.35037	2.16455	0.821074	748.267	6.61776	0.221666	0.436505	0.307602	4.3741	1.4757	0.170688	0.0449438	0.227528
Nanchong	89	2013	0.327979	2.06331	0.620718	1091.64	6.99544	0.802898	0.497492	0.680736	6.6605	1.89619	0.233113	0.0750988	0.0698287
Yibin	90	2013	0.346548	1.73827	0.566422	910.321	6.8138	0.379039	0.404946	0.389402	2.402	0.876302	0.190208	0.0690407	0.0545058
Guang'an	91	2013	0.320266	1.84305	0.508337	663.703	6.49784	0.726299	0.566247	0.662278	0.7945	-0.230042	0.194666	0.0170068	0.0276361
Dazhou	92	2013	0.327687	1.80151	0.526393	973.959	6.88137	0.568293	0.479112	0.53262	2.1348	0.758373	0.205523	0.039267	0.074171
Ziyang	93	2013	0.334584	1.47286	0.480625	729.932	6.59295	0.533267	0.41075	0.48426	0.0959	-2.34445	0.150953	0.0611078	0.0295683
Meishan	94	2013	0.324611	1.91664	0.619018	733.72	6.59813	0.602586	0.456408	0.544115	2.2242	0.799397	0.20076	0.0113572	0.0653038
Bazhong	95	2013	0.310052	2.26845	0.636944	644.008	6.46771	0.400702	0.759722	0.54431	0.0231	-3.76792	0.459689	0.0307535	0.0615069
Ya'an	96	2013	0.307906	3.0034	0.986771	283.424	5.64694	0.531702	0.476514	0.509627	4.2446	1.44565	0.245818	0.0573248	0.044586
Guiyang	97	2013	0.461751	4.75683	2.0034	3030.38	8.01644	0.103733	1.36151	0.606845	32.5347	3.48231	0.188739	0.677921	0.627803
Liupanshui	98	2013	0.294265	1.53529	0.680051	1054.93	6.96123	0.184786	0.635791	0.365188	0.9599	-0.0409262	0.248456	0.0583897	0.0583897
Zunyi	99	2013	0.348684	2.1621	0.759539	1566.06	7.35632	0.428702	0.850085	0.597255	5.8463	1.76581	0.23144	0.0642261	0.0976236
Anshun	100	2013	0.305875	2.42557	1.00472	294.092	5.68389	0.240196	1.23878	0.639629	1.3095	0.269645	0.353121	0.0840336	0.101541
Kunming	101	2013	0.394674	5.63169	2.67871	2931.5	7.98327	0.103972	1.11153	0.506995	38.6097	3.6535	0.17151	0.553641	0.523777
Zhaotong	102	2013	0.241653	2.08176	0.729015	548.496	6.30718	0.688166	0.593433	0.650273	0.6619	-0.412641	0.411623	0.0326188	0.0978565
Qujing	103	2013	0.311867	1.52893	0.642388	1020.83	6.92837	0.439652	0.544304	0.481513	2.3829	0.868318	0.187674	0.175567	0.0658376
Yuxi	104	2013	0.309532	1.66853	0.642613	393.712	5.97562	0.230093	0.489221	0.333744	1.7213	0.54308	0.185719	0.0426257	0.059676
Pu'er	105	2013	0.237654	2.34903	0.936811	427.283	6.05745	0.59122	0.832809	0.687856	0.9468	-0.0546674	0.47394	0.0482941	0.0810095
Baoshan	106	2013	0.259038	2.063	0.827302	288.334	5.66412	0.525044	1.06895	0.742605	1.1097	0.10409	0.334899	0.0512343	0.107126
Lijiang	107	2013	0.31186	3.33723	1.39352	292.801	5.67949	0.376712	0.853389	0.567383	2.3422	0.851091	0.454974	0.100619	0.0928793
Lincang	108	2013	0.260177	1.74439	0.7716	417.256	6.0337	0.317228	0.62648	0.440929	0.5626	-0.575186	0.43578	0.027248	0.0506033
Shanghai	1	2014	0.721908	5.16802	2.03311	6012.97	8.70167	0.000584196	1.87017	0.748417	50.6644	3.92522	0.208906	4.21422	1.7342
Nanjing	2	2014	0.575365	4.05752	1.77179	5430.77	8.59984	0.0748972	1.37512	0.594987	80.5338	4.38868	0.104436	1.28565	1.11454
Wuxi	3	2014	0.527858	2.50065	1.05659	4610.77	8.43615	0.0814264	0.969551	0.436676	11.424	2.43572	0.0911674	0.331167	0.322783
Xuzhou	4	2014	0.417545	1.41245	0.54892	3671.56	8.20837	0.13057	0.999116	0.477988	13.7239	2.61914	0.13333	0.182706	0.121153
Changzhou	5	2014	0.484436	2.3559	0.977125	3310.05	8.10472	0.100347	0.978018	0.451415	10.8557	2.38469	0.0887271	0.436788	0.314704
Suzhou	6	2014	0.541953	2.81058	1.2534	6054	8.70847	0.202237	0.96686	0.508086	20.9479	3.04204	0.0948216	0.813795	0.35093
Nantong	7	2014	0.423831	2.38292	0.907599	3896.39	8.26781	0.349224	0.889246	0.565233	8.0895	2.09057	0.114915	0.4247	0.278791
Lianyungang	8	2014	0.366492	1.73051	0.788109	1716.57	7.44809	0.155637	0.915157	0.459445	3.8119	1.33813	0.191236	0.330484	0.153846
Huai'an	9	2014	0.384717	1.47564	0.658776	1795.73	7.49317	0.262984	0.996609	0.556434	6.7289	1.90641	0.175799	0.25879	0.121364
Yancheng	10	2014	0.359025	1.63226	0.669509	2751.35	7.91985	0.149067	0.87734	0.440376	5.608	1.72419	0.157264	0.179843	0.091732
Yangzhou	11	2014	0.419464	1.89355	0.738909	2416.66	7.79014	0.333502	0.840392	0.536258	8.0955	2.09131	0.0994419	0.422718	0.388034
Zhenjiang	12	2014	0.450113	1.91121	0.823944	2142.34	7.66966	0.0883697	0.919641	0.420878	8.4214	2.13078	0.0958806	0.327086	0.363837
Taizhou	13	2014	0.394168	1.98978	0.816255	2197.34	7.695	0.288904	0.862589	0.518378	4.9305	1.59544	0.110123	0.259587	0.119961
Suqian	14	2014	0.364678	1.59634	0.768151	1559.22	7.35194	0.527491	0.804717	0.638382	1.7616	0.566222	0.178999	0.0619941	0.0396074
Hangzhou	15	2014	0.515218	4.81267	2.21115	4952.7	8.50769	0.124877	1.32272	0.604014	47.47	3.8601	0.104406	1.37733	1.19691
Jiaxing	16	2014	0.436495	2.95502	1.31037	2221.21	7.70581	0.147302	0.768577	0.395812	6.5722	1.88285	0.0998933	0.719563	0.263631
Huzhou	17	2014	0.423146	2.59765	1.18863	1242.92	7.12522	0.262298	0.837314	0.492304	2.6988	0.992807	0.114809	0.259894	0.167741
Zhoushan	18	2014	0.434508	2.97337	1.39475	960.878	6.86785	0.346678	1.14992	0.667974	2.2731	0.821145	0.185362	1.42564	0.482051
Jinhua	19	2014	0.399314	3.80149	1.76023	1594.79	7.37449	0.232662	1.03509	0.553634	8.6725	2.16016	0.109988	0.291686	0.111976
Shaoxing	20	2014	0.447696	2.90154	1.36511	2304.68	7.7427	0.38807	0.839468	0.568629	8.0348	2.08378	0.0812126	0.226975	0.187246
Wenzhou	21	2014	0.423941	3.52327	1.67873	3052.81	8.02382	0.0989347	1.0619	0.484122	8.1612	2.09939	0.113636	0.303761	0.124518
Taizhou	22	2014	0.418684	3.10602	1.45016	1765.93	7.47644	0.319356	1.0088	0.595132	3.2631	1.18268	0.109662	0.204153	0.15381
Lishui	23	2014	0.355871	2.99149	1.33539	665.078	6.4999	0.329655	0.905138	0.559848	3.9738	1.37972	0.206582	0.148626	0.131652
Quzhou	24	2014	0.369075	2.76097	1.30434	782.102	6.66198	0.251765	0.847366	0.490005	1.3664	0.31218	0.172128	0.112749	0.102425
Ningbo	25	2014	0.475013	3.53706	1.78845	3989.46	8.29141	0.159094	0.842639	0.432512	15.0854	2.71373	0.131514	1.03974	0.342583
Xuancheng	26	2014	0.342644	2.03509	0.905346	1140.12	7.03889	0.24365	0.695525	0.4244	0.5726	-0.557568	0.242472	0.0469621	0.0817727
Suzhou	27	2014	0.331657	1.7547	0.602088	945.797	6.85203	0.553693	0.84144	0.668792	1.9887	0.687481	0.216815	0.0519228	0.0935544
Chuzhou	28	2014	0.356343	2.02543	0.854621	1248.16	7.12942	0.292727	0.536181	0.390108	4.6548	1.5379	0.221382	0.0330961	0.104382
Chizhou	29	2014	0.345051	2.18578	0.893018	538.039	6.28793	0.297273	0.840051	0.514384	2.1024	0.74308	0.268429	0.0983811	0.13929
Fuyang	30	2014	0.378623	2.53055	0.808445	805.132	6.69101	0.749557	0.807257	0.772637	3.484	1.24818	0.297187	0.0265075	0.0276679
Lu'an	31	2014	0.324894	2.43995	0.874375	1003.82	6.91156	0.377849	0.692859	0.503853	4.1229	1.41656	0.293486	0.015517	0.0470507
Hefei	32	2014	0.468199	3.34179	1.57698	5302.64	8.57596	0.177228	0.72181	0.395061	49.7305	3.90662	0.134887	0.276585	0.527048
Bengbu	33	2014	0.392012	1.82078	0.575595	1244.18	7.12624	0.672811	0.628131	0.654939	6.1033	1.80883	0.181166	0.115198	0.189922
Huainan	34	2014	0.419931	2.69218	1.13546	755.273	6.62708	0.150661	0.588297	0.325715	7.9193	2.0693	0.184942	0.262654	0.174815
Tongling	35	2014	0.479097	1.83506	0.890932	767.597	6.64327	0.00973302	0.378614	0.157285	3.3971	1.22292	0.146993	0.216802	0.218428
Maanshan	36	2014	0.391507	1.93453	0.827638	1674.74	7.42341	0.134779	0.511389	0.285423	5.4157	1.6893	0.136864	0.199956	0.202905
Huaibei	37	2014	0.415934	2.12402	0.875837	840.84	6.7344	0.551286	0.456481	0.513364	3.4736	1.24519	0.152715	0.112494	0.0791918
Wuhu	38	2014	0.421563	1.90952	0.938339	2392.64	7.78015	0.191779	0.484744	0.308965	12.6455	2.5373	0.150211	0.0937321	0.204629
Anqing	39	2014	0.352927	2.26464	0.815694	1394.75	7.24047	0.137774	0.634761	0.336569	4.1794	1.43017	0.193911	0.0500081	0.0853439
Huangshan	40	2014	0.363215	2.65725	1.03753	551.67	6.31295	0.266627	0.93264	0.533032	2.0952	0.739649	0.29461	0.106635	0.113067
Bozhou	41	2014	0.355529	1.92676	0.726259	650.899	6.47835	1.0501	0.976432	1.02063	1.1932	0.176639	0.259404	0.0185372	0.0421816
Nanchang	42	2014	0.453079	3.71473	1.72555	3434.25	8.14155	0.0751625	0.737771	0.340206	55.436	4.01523	0.128997	0.382673	0.453989
Jingdezhen	43	2014	0.389338	1.5822	0.574028	622.541	6.43381	0.0401121	0.592427	0.261038	2.6164	0.961799	0.20261	0.066031	0.224791
Pingxiang	44	2014	0.377846	1.31023	0.522238	906.092	6.80914	0.150663	0.581411	0.322962	1.1252	0.117961	0.180991	0.00348133	0.112159
Jiujiang	45	2014	0.347006	1.74676	0.691352	1812.22	7.50231	0.0707287	0.668233	0.30973	8.3172	2.11833	0.21547	0.164763	0.133834
Xinyu	46	2014	0.442785	1.44123	0.665081	748.195	6.61766	0.116632	0.625	0.319979	3.2495	1.1785	0.14633	0.0817661	0.106296
Yingtan	47	2014	0.372652	1.52871	0.622377	464.231	6.14038	0.316185	0.486691	0.384387	0.6038	-0.504512	0.18942	0.0551615	0.126084
Ganzhou	48	2014	0.315218	2.60673	1.0436	1608.77	7.38322	0.275619	0.85071	0.505655	8.7434	2.1683	0.290886	0.0356634	0.0627122
Yichun	49	2014	0.346591	1.97947	0.721486	1354.85	7.21145	0.246779	0.575175	0.378138	4.4718	1.49779	0.227653	0.0284083	0.0321692
Shangrao	50	2014	0.295815	2.0258	0.79607	1343.33	7.2029	0.225939	0.716219	0.422051	2.4444	0.8938	0.248095	0.0837408	0.0163368
Ji'an	51	2014	0.33197	2.07164	0.705942	1270.64	7.14728	0.196266	0.636577	0.37239	1.9037	0.643799	0.248523	0.0690336	0.0871464
Fuzhou	52	2014	0.34431	1.94864	0.729113	957.248	6.86406	0.351689	0.613491	0.45641	2.8728	1.05529	0.246717	0.0250526	0.0473684
Wuhan	53	2014	0.55676	3.05201	1.43636	6962.53	8.8483	0.0716838	1.03093	0.455381	96.2106	4.56654	0.1167	0.397631	0.876284
Huangshi	54	2014	0.390438	1.71061	0.688486	1149.5	7.04708	0.182809	0.539161	0.32535	3.6944	1.30682	0.137164	0.143342	0.19238
Shiyan	55	2014	0.311144	2.11024	0.734674	1040.32	6.94729	0.204112	0.720331	0.410599	4.9675	1.60292	0.214993	0.270893	0.129683
Jingzhou	56	2014	0.284253	1.97335	0.64472	1571.09	7.35952	0.289802	0.718519	0.461289	11.1829	2.41439	0.186624	0.0310554	0.0804556
Yichang	57	2014	0.3715	1.45289	0.628154	2471.04	7.8124	0.297038	0.496881	0.376975	5.9173	1.77788	0.141376	0.676823	0.497003
Xiangyang	58	2014	0.373551	1.27556	0.481775	2448.29	7.80315	0.239154	0.511531	0.348105	5.2559	1.65935	0.139946	0.115869	0.324097
Ezhou	59	2014	0.402476	1.09622	0.442022	687.08	6.53245	0.535679	0.487015	0.516213	1.48	0.392042	0.110123	0.222051	0.127223
Jingmen	60	2014	0.341586	1.45756	0.498443	1190.15	7.08183	0.204782	0.574661	0.352734	2.0409	0.713391	0.136547	0.0899434	0.153546
Xiaogan	61	2014	0.300907	1.77093	0.579871	1482.93	7.30177	0.386748	0.659666	0.495915	3.923	1.36686	0.186887	0.369488	0.115807
Huanggang	62	2014	0.302396	1.92246	0.555873	1657.59	7.41312	0.308254	0.880259	0.537056	4.6365	1.53396	0.236714	0.0283248	0.0687888
Xianning	63	2014	0.314402	1.47786	0.553075	1148.75	7.04643	0.644365	0.662148	0.651478	4.0191	1.39106	0.184678	0.10118	0.104283
Suizhou	64	2014	0.346732	1.7174	0.548182	768.81	6.64484	0.522892	0.69253	0.590747	0.615	-0.486133	0.143349	0.0447297	0.0544535
Changsha	65	2014	0.485928	2.74217	1.32112	5435.75	8.60075	0.136564	0.771402	0.3905	54.7514	4.0028	0.102544	0.399121	0.806941
Zhuzhou	66	2014	0.404498	1.46544	0.513309	1837.1	7.51594	0.19255	0.557731	0.338622	8.9289	2.18929	0.135134	0.253345	0.200151
Xiangtan	67	2014	0.39439	1.68867	0.70854	1503.35	7.31545	0.198247	0.612145	0.363806	12.2716	2.50729	0.129636	0.181818	0.209262
Hengyang	68	2014	0.347066	1.39631	0.398717	1767.01	7.47705	0.613232	0.819174	0.695609	10.526	2.35385	0.172325	0.092988	0.103462
Shaoyang	69	2014	0.304889	1.9722	0.59606	1267.77	7.14502	0.498613	1.05634	0.721704	2.7553	1.01353	0.274537	0.030525	0.045177
Yueyang	70	2014	0.369742	0.840405	0.2892	1790.13	7.49004	0.273427	0.655838	0.426392	4.8701	1.58311	0.118446	0.0639091	0.239659
Changde	71	2014	0.367016	1.13266	0.367532	1547.72	7.34454	0.404349	0.816579	0.569241	4.1761	1.42938	0.144291	0.195499	0.215213
Zhangjiajie	72	2014	0.344216	1.95323	0.826696	250.898	5.52505	0.222929	2.63636	1.1883	1.192	0.175633	0.28497	0.137071	0.051075
Yiyang	73	2014	0.338457	1.36114	0.438278	1030.64	6.93794	0.674795	0.851238	0.745372	3.1568	1.14956	0.188818	0.0847268	0.0599338
Yongzhou	74	2014	0.309506	1.51869	0.491711	1210.55	7.09883	0.483071	1.0758	0.720163	2.4916	0.912925	0.233558	0.0475511	0.0523062
Chenzhou	75	2014	0.33914	1.31409	0.416731	1814.56	7.5036	0.273731	0.59299	0.401435	2.3942	0.873049	0.187748	0.0946029	0.120779
Loudi	76	2014	0.341714	1.51154	0.581537	938.938	6.84475	0.445986	0.598692	0.507068	2.8316	1.04084	0.168334	0.115711	0.0628231
Huaihua	77	2014	0.325955	1.64406	0.588944	851.354	6.74683	0.392105	0.958543	0.61868	3.6614	1.29785	0.237804	0.0457088	0.0843768
Chongqing	78	2014	0.516268	3.12096	1.40308	13106.2	9.48084	0.0170006	1.02184	0.418938	74.0534	4.30479	0.231682	0.663368	0.303982
Chengdu	79	2014	0.512307	4.63143	1.96676	6620.37	8.79791	0.111399	1.15146	0.527424	72.9338	4.28955	0.133246	0.543958	0.965053
Zigong	80	2014	0.398643	1.48687	0.485198	569.313	6.34443	0.383624	0.495866	0.428521	4.4011	1.48185	0.137227	0.0592121	0.0877576
Panzhihua	81	2014	0.336848	1.68268	0.759464	582.749	6.36776	0.0711723	0.320672	0.170972	2.9085	1.06764	0.139148	0.15076	0.361126
Luzhou	82	2014	0.336741	2.01135	0.730932	1176.99	7.07072	0.42946	0.449129	0.437328	4.4684	1.49703	0.223302	0.0709177	0.0642562
Deyang	83	2014	0.382368	1.96902	0.703202	871.14	6.7698	0.531711	0.454774	0.500936	6.7148	1.90431	0.130037	0.103032	0.107822
Mianyang	84	2014	0.356194	2.54462	0.88519	1033.87	6.94107	0.583738	0.654306	0.611966	11.9261	2.47873	0.186494	0.087336	0.711808
Guangyuan	85	2014	0.331041	2.63686	0.858944	524.436	6.26232	0.627559	0.742605	0.673577	1.4656	0.382265	0.339785	0.0462754	0.059239
Suining	86	2014	0.354774	1.98189	0.759691	890.184	6.79143	0.795971	0.491892	0.67434	1.4012	0.337329	0.192814	0.0562566	0.029653
Neijiang	87	2014	0.363719	1.50629	0.525665	582.342	6.36706	0.532366	0.370099	0.46746	2.6661	0.980617	0.144783	0.025892	0.0301643
Leshan	88	2014	0.352071	2.3204	0.901476	832.408	6.72432	0.246677	0.488852	0.343547	4.8704	1.58318	0.178382	0.0730953	0.168681
Nanchong	89	2014	0.344189	2.22939	0.724896	1220.54	7.10705	0.786061	0.551485	0.69223	7.0068	1.94688	0.240696	0.0961792	0.0685112
Yibin	90	2014	0.330329	1.7911	0.623896	1109.96	7.01208	0.373227	0.440316	0.400062	2.4531	0.897353	0.192211	0.0715497	0.0524445
Guang'an	91	2014	0.310658	1.93577	0.559988	796.577	6.68032	0.692917	0.581984	0.648544	0.859	-0.151986	0.203568	0.0238499	0.0301887
Dazhou	92	2014	0.311681	1.89496	0.594816	1148.7	7.04639	0.603156	0.516905	0.568656	2.221	0.797958	0.213202	0.0348641	0.0635082
Ziyang	93	2014	0.34311	1.57905	0.537035	908.222	6.81149	0.498817	0.424719	0.469177	0.2302	-1.46881	0.15781	0.0674157	0.0393258
Meishan	94	2014	0.329949	1.99149	0.663061	909.283	6.81266	0.54099	0.487719	0.519682	2.3261	0.844193	0.192574	0.0198867	0.0769405
Bazhong	95	2014	0.313468	2.45763	0.755559	845.766	6.74024	0.388907	0.788445	0.548722	0.0811	-2.51207	0.448711	0.0567476	0.0542678
Ya'an	96	2014	0.325012	3.13404	1.02717	399.827	5.99103	0.521739	0.498337	0.512378	4.4273	1.48779	0.265741	0.0636132	0.0458015
Guiyang	97	2014	0.473664	5.42701	2.62707	2336.06	7.75622	0.123541	1.44643	0.652698	35.9318	3.58162	0.179648	0.620789	0.836093
Liupanshui	98	2014	0.295828	1.45607	0.672462	1336.27	7.19764	0.220991	0.705223	0.414683	1.022	0.0217615	0.215582	0.0490101	0.0734694
Zunyi	99	2014	0.361351	2.18493	0.815074	2052.3	7.62671	0.476584	0.866943	0.632728	6.7048	1.90282	0.211445	0.0673443	0.105464
Anshun	100	2014	0.321067	2.26748	0.997863	427.316	6.05752	0.254816	1.32767	0.683956	1.3134	0.272619	0.332312	0.12631	0.110759
Kunming	101	2014	0.412012	5.59751	2.74747	3138.17	8.05139	0.110658	1.29513	0.584445	40.9933	3.71341	0.159886	0.443915	0.580154
Zhaotong	102	2014	0.24239	2.35263	0.79627	550.476	6.31078	0.752307	0.632196	0.704262	0.7576	-0.2776	0.493614	0.0387231	0.0992598
Qujing	103	2014	0.318379	1.72143	0.689334	1164.54	7.06008	0.457359	0.595402	0.512576	2.4356	0.890193	0.202601	0.198002	0.058129
Yuxi	104	2014	0.317205	1.66516	0.65599	511.916	6.23816	0.233001	0.503102	0.341042	1.8442	0.612046	0.174989	0.0521534	0.0605653
Pu'er	105	2014	0.251978	2.39583	0.997319	417.585	6.03449	0.735666	1.02217	0.850266	0.975	-0.0253178	0.470402	0.0541377	0.0897138
Baoshan	106	2014	0.286357	2.16701	0.893031	383.868	5.9503	0.514117	1.06831	0.735793	1.1671	0.154522	0.327836	0.0531019	0.108102
Lijiang	107	2014	0.307363	3.44254	1.46256	283.144	5.64595	0.531619	0.93033	0.691104	2.3732	0.864239	0.488963	0.105595	0.121198
Lincang	108	2014	0.260724	1.76894	0.811198	564.791	6.33646	0.331439	0.622045	0.447682	0.5295	-0.635822	0.418058	0.0301777	0.0472566
Shanghai	1	2015	0.728049	6.25502	2.125	6349.39	8.75611	0.00232552	2.13015	0.853454	51.1623	3.935	0.246445	4.39628	1.76948
Nanjing	2	2015	0.588284	4.53725	1.87411	5425.98	8.59895	0.0635585	1.42269	0.607209	81.2619	4.39768	0.10756	1.33858	1.24103
Wuxi	3	2015	0.531641	2.5877	1.09556	4888.55	8.49465	0.07666	0.99655	0.444616	11.5341	2.44531	0.0964821	0.324745	0.324683
Xuzhou	4	2015	0.419618	1.46938	0.577062	4266.12	8.35846	0.130666	1.0445	0.496199	13.7631	2.62199	0.141443	0.149159	0.115456
Changzhou	5	2015	0.501823	2.42611	1.01544	3398.97	8.13123	0.0976959	1.03773	0.473709	10.2994	2.33209	0.092038	0.541216	0.333369
Suzhou	6	2015	0.551585	2.95498	1.32377	5965.44	8.69374	0.210916	1.02821	0.537832	21.4147	3.06408	0.105293	0.753392	0.371194
Nantong	7	2015	0.4321	2.54642	0.975416	4376.03	8.3839	0.352012	0.945695	0.589485	8.3218	2.11888	0.121816	0.431185	0.251601
Lianyungang	8	2015	0.382498	1.80931	0.824315	2077.35	7.63885	0.156115	0.958315	0.476995	3.8717	1.35369	0.197127	0.315403	0.154648
Huai'an	9	2015	0.385532	1.5276	0.679306	2203.24	7.69769	0.265258	1.07163	0.587806	6.8011	1.91708	0.186686	0.243866	0.105271
Yancheng	10	2015	0.369981	1.75893	0.722967	3372.89	8.12353	0.155565	0.921594	0.461977	5.7287	1.74549	0.177166	0.182687	0.0900813
Yangzhou	11	2015	0.424889	1.9456	0.770697	2856.82	7.95746	0.331296	0.876223	0.549267	8.155	2.09863	0.110231	0.389508	0.280404
Zhenjiang	12	2015	0.451437	1.9848	0.851567	2541.07	7.84034	0.106251	0.951126	0.444201	8.534	2.14406	0.0995666	0.360879	0.352965
Taizhou	13	2015	0.39682	2.07971	0.875317	2693.75	7.89869	0.296248	0.915496	0.543947	5.6212	1.72655	0.11657	0.269666	0.129054
Suqian	14	2015	0.368817	1.65391	0.798002	1838.97	7.51696	0.493807	0.811173	0.620754	1.8242	0.601142	0.190848	0.0700519	0.034591
Hangzhou	15	2015	0.526575	5.11416	2.22834	5556.32	8.62269	0.132155	1.49756	0.678316	47.5558	3.8619	0.119946	1.4455	1.20083
Jiaxing	16	2015	0.436588	2.98304	1.34127	2513.82	7.82956	0.14531	0.825699	0.417466	5.2713	1.66228	0.120567	0.694861	0.265165
Huzhou	17	2015	0.426713	2.66016	1.20418	1402.64	7.24611	0.288453	0.910881	0.537424	3.2199	1.16935	0.131337	0.242236	0.166243
Zhoushan	18	2015	0.433805	2.8848	1.33448	1134.76	7.03417	0.0842211	1.18376	0.524038	2.3468	0.853053	0.219292	1.59203	0.482744
Jinhua	19	2015	0.401969	3.77104	1.77572	1836.16	7.51543	0.218033	1.10521	0.572902	3.4976	1.25208	0.136488	0.365475	0.110628
Shaoxing	20	2015	0.450742	2.859	1.33167	2582.84	7.85664	0.42756	0.893954	0.614118	8.3831	2.12622	0.0943607	0.235833	0.187516
Wenzhou	21	2015	0.428239	3.6063	1.62993	3456.39	8.14798	0.113873	1.21918	0.555995	8.379	2.12573	0.123304	0.338383	0.122212
Taizhou	22	2015	0.419518	3.2692	1.52781	1996.03	7.59891	0.345307	1.12038	0.655336	3.3567	1.21096	0.128652	0.193761	0.148655
Lishui	23	2015	0.357026	3.01821	1.35214	751.521	6.6221	0.345274	1.00832	0.610493	3.7614	1.32479	0.253175	0.148547	0.144155
Quzhou	24	2015	0.372467	2.88462	1.38205	882.043	6.78224	0.237061	0.985212	0.536321	1.3681	0.313423	0.20126	0.114205	0.0991887
Ningbo	25	2015	0.477607	3.79418	1.87002	4506.58	8.41329	0.153805	0.883594	0.445721	15.5767	2.74578	0.156509	1.06083	0.338937
Xuancheng	26	2015	0.348827	2.17128	0.926766	1283.36	7.15724	0.223654	0.796182	0.452665	0.6653	-0.407517	0.250352	0.0457225	0.0771209
Suzhou	27	2015	0.328683	1.8582	0.654171	1133.39	7.03297	0.292075	1.06352	0.600654	2.2604	0.815542	0.238385	0.169358	0.184755
Chuzhou	28	2015	0.354623	2.19697	0.920845	1457.6	7.28455	0.262992	0.560128	0.381846	4.912	1.59168	0.231759	0.0379014	0.0999198
Chizhou	29	2015	0.352551	2.25193	0.878304	600.537	6.39782	0.29402	0.886649	0.531072	2.2879	0.827634	0.270901	0.113359	0.137306
Fuyang	30	2015	0.379031	2.87167	0.936491	1004.98	6.91272	0.714209	0.900098	0.788565	3.6187	1.28611	0.340523	0.0182132	0.0270944
Lu'an	31	2015	0.33579	2.99219	1.06441	993.465	6.9012	0.5193	0.784939	0.625556	4.3111	1.46119	0.3555	0.460089	0.178243
Hefei	32	2015	0.472459	3.64019	1.70249	5851.9	8.67452	0.169041	0.812738	0.42652	52.7104	3.96481	0.136507	0.315137	0.52742
Bengbu	33	2015	0.397893	2.24095	0.950876	1029.37	6.9367	0.634857	0.771268	0.689421	6.1617	1.81835	0.195296	0.102139	0.158842
Huainan	34	2015	0.408874	2.6326	1.07709	919.725	6.82408	0.140659	0.822	0.413195	7.7829	2.05193	0.170298	0.231072	0.165028
Tongling	35	2015	0.473159	1.72956	0.841066	1062.93	6.96878	0.0274995	0.535547	0.230718	3.5658	1.27139	0.121569	0.353659	0.281707
Maanshan	36	2015	0.405139	2.04636	0.867352	1859.84	7.52824	0.120999	0.662196	0.337478	5.6187	1.7261	0.148121	0.186346	0.192473
Huaibei	37	2015	0.415878	2.28508	0.922865	925.3	6.83012	0.567996	0.586919	0.575565	3.8534	1.34896	0.172853	0.10037	0.0769515
Wuhu	38	2015	0.413798	2.05111	1.01393	2709.19	7.90441	0.159411	0.663053	0.360868	13.0181	2.56634	0.160205	0.107279	0.188414
Anqing	39	2015	0.348201	2.79463	1.00771	1385.58	7.23387	0.100431	0.725377	0.35041	4.1497	1.42304	0.237685	0.0493972	0.074795
Huangshan	40	2015	0.364042	2.79256	1.0667	552.475	6.31441	0.218863	1.24668	0.629989	2.2176	0.796426	0.301035	0.0700792	0.113413
Bozhou	41	2015	0.353191	2.16751	0.830684	767.301	6.64288	0.99564	1.01961	1.00523	1.2049	0.186397	0.294755	0.0314355	0.0414993
Nanchang	42	2015	0.469599	3.92966	1.84401	4000.07	8.29407	0.0742558	0.75633	0.347086	58.7368	4.07307	0.135794	0.366463	0.467466
Jingdezhen	43	2015	0.389938	1.69677	0.646432	690.876	6.53796	0.0478293	0.633557	0.28212	2.932	1.07568	0.224027	0.0681341	0.228033
Pingxiang	44	2015	0.378099	1.4573	0.591072	1026.74	6.93414	0.154569	0.642328	0.349673	1.13	0.122218	0.203643	0.00418473	0.115206
Jiujiang	45	2015	0.348608	1.90533	0.76308	2119.92	7.65913	0.0747224	0.736684	0.339507	8.8784	2.18362	0.23276	0.183898	0.137207
Xinyu	46	2015	0.443462	1.65537	0.701932	822.596	6.71247	0.116921	0.68741	0.345117	3.8504	1.34818	0.160697	0.0895402	0.09966
Yingtan	47	2015	0.373331	1.62854	0.706615	531.556	6.27581	0.201152	0.554059	0.342314	0.8082	-0.212946	0.199825	0.0539054	0.149065
Ganzhou	48	2015	0.33035	2.86415	1.16398	1892.21	7.5455	0.272575	0.928118	0.534792	9.1497	2.21372	0.311553	0.0647179	0.0629587
Yichun	49	2015	0.342532	2.13396	0.813438	1588.14	7.37032	0.260233	0.651653	0.416801	4.4535	1.49369	0.248922	0.0345734	0.036684
Shangrao	50	2015	0.293136	2.26114	0.893072	1560.23	7.35259	0.24258	0.777481	0.45654	2.6166	0.961876	0.276801	0.0812887	0.0177428
Ji'an	51	2015	0.330767	2.25363	0.794384	1486.95	7.30448	0.202363	0.69052	0.397625	1.8745	0.628342	0.27071	0.0629384	0.087714
Fuzhou	52	2015	0.331475	2.02472	0.728941	1099.67	7.00277	0.376145	0.680885	0.498041	3.0118	1.10254	0.266298	0.0528702	0.0503907
Wuhan	53	2015	0.567454	3.34956	1.57128	7680.89	8.94649	0.0692374	1.1169	0.488302	95.6789	4.561	0.122694	0.436794	0.93797
Huangshi	54	2015	0.388316	1.84714	0.754552	1351.93	7.20929	0.192939	0.646676	0.374434	4.3072	1.46029	0.183827	0.129306	0.178602
Shiyan	55	2015	0.320715	2.2019	0.792942	1225.51	7.11111	0.192369	0.79624	0.433917	5.1286	1.63483	0.236629	0.255507	0.138666
Jingzhou	56	2015	0.279562	2.07777	0.673137	1853.89	7.52504	0.259282	0.78032	0.467698	9.7457	2.27683	0.162675	0.0419783	0.087066
Yichang	57	2015	0.350807	1.4641	0.630226	2921.38	7.97981	0.280095	0.517465	0.375043	5.8123	1.75998	0.158807	0.719649	0.582174
Xiangyang	58	2015	0.385062	1.29475	0.497795	2921.78	7.97995	0.150046	0.549595	0.309866	5.0957	1.6284	0.172822	0.281517	0.417492
Ezhou	59	2015	0.410052	1.16008	0.461761	806.214	6.69235	0.523581	0.527735	0.525242	1.5255	0.422322	0.116259	0.343458	0.142987
Jingmen	60	2015	0.344664	1.60211	0.571785	1404.58	7.24749	0.190214	0.627593	0.365165	1.4078	0.342028	0.162696	0.0918118	0.153833
Xiaogan	61	2015	0.310444	1.9022	0.628106	1762.35	7.4744	0.370531	0.697089	0.501154	4.3805	1.47716	0.199271	0.399825	0.123917
Huanggang	62	2015	0.289701	2.08602	0.623764	1958.4	7.57988	0.301026	0.956052	0.563037	4.0849	1.4073	0.253858	0.022944	0.0538674
Xianning	63	2015	0.277758	1.61582	0.610609	1349.62	7.20758	0.680982	0.701379	0.689141	4.0191	1.39106	0.185453	0.0997637	0.0737326
Suizhou	64	2015	0.338076	1.8159	0.581807	907.683	6.81089	0.480315	0.735546	0.582407	0.6028	-0.50617	0.194969	0.0508029	0.0510818
Changsha	65	2015	0.489248	3.09007	1.44159	6363.29	8.7583	0.123642	0.884918	0.428152	56.94	4.042	0.108694	0.422894	0.671424
Zhuzhou	66	2015	0.406572	1.42142	0.497871	1942.11	7.57153	0.276789	0.61212	0.410921	8.2761	2.11337	0.149931	0.270575	0.205773
Xiangtan	67	2015	0.39434	1.77746	0.737519	1805.4	7.49854	0.258562	0.673172	0.424406	12.23	2.50389	0.134986	0.259774	0.163642
Hengyang	68	2015	0.350639	1.48404	0.423147	2125.93	7.66196	0.604747	0.899843	0.722785	10.9023	2.38897	0.189069	0.0926345	0.0879803
Shaoyang	69	2015	0.314954	2.12684	0.642726	1522.6	7.32817	0.499373	1.14087	0.755971	2.823	1.0378	0.31156	0.0324336	0.0309483
Yueyang	70	2015	0.359314	0.910497	0.309907	2154.71	7.67541	0.163695	0.775583	0.40845	4.3783	1.47666	0.130204	0.112759	0.276617
Changde	71	2015	0.372849	1.22847	0.398837	1736.5	7.45963	0.482458	0.902145	0.650333	4.4724	1.49793	0.157446	0.177961	0.174776
Zhangjiajie	72	2015	0.348985	2.03645	0.829172	264.977	5.57964	0.201981	2.88489	1.27514	1.2608	0.231746	0.322385	0.124316	0.0417721
Yiyang	73	2015	0.340082	1.45993	0.455382	1223.8	7.10972	0.556173	0.933982	0.707297	3.2568	1.18075	0.20305	0.0708581	0.036313
Yongzhou	74	2015	0.314659	1.66885	0.559606	1451.87	7.28061	0.508391	1.1418	0.761755	2.59	0.951658	0.249077	0.0645385	0.0708349
Chenzhou	75	2015	0.342297	1.43371	0.470018	2168.98	7.68201	0.257863	0.651052	0.415139	2.446	0.894454	0.188273	0.120809	0.132659
Loudi	76	2015	0.333516	1.5955	0.60284	1108.39	7.01066	0.345074	0.695808	0.485368	2.7771	1.02141	0.184082	0.128948	0.0492071
Huaihua	77	2015	0.293104	1.81498	0.653875	1008	6.91573	0.452714	1.04398	0.689219	3.757	1.32362	0.262736	0.049611	0.0612706
Chongqing	78	2015	0.53124	3.21228	1.4248	15368	9.64004	0.018241	1.06047	0.435133	76.7114	4.34005	0.241263	0.711184	0.322969
Chengdu	79	2015	0.52913	4.76297	2.0341	6946.97	8.84606	0.0566799	1.20764	0.517063	75.5767	4.32515	0.135951	2.12304	1.17568
Zigong	80	2015	0.409417	1.69469	0.538486	608.953	6.41174	0.376667	0.527873	0.43715	3.6912	1.30595	0.15165	0.0559763	0.0932938
Panzhihua	81	2015	0.346092	1.67962	0.753521	611.512	6.41593	0.0753151	0.352274	0.186099	2.3802	0.867185	0.121759	0.542021	0.50497
Luzhou	82	2015	0.344279	2.16319	0.807558	1438.71	7.2715	0.35521	0.469552	0.400947	4.4142	1.48483	0.224608	0.106906	0.0589701
Deyang	83	2015	0.388975	1.95769	0.670327	955.114	6.86183	0.530874	0.546375	0.537074	7.3084	1.98902	0.136739	0.109234	0.141927
Mianyang	84	2015	0.361647	2.597	0.901501	1114.09	7.01579	0.563742	0.676762	0.60895	12.3937	2.51719	0.17892	0.092359	0.699256
Guangyuan	85	2015	0.337487	2.78506	0.909748	548.228	6.30669	0.682326	0.770992	0.717793	1.3039	0.26536	0.346235	0.0532573	0.0549605
Suining	86	2015	0.363757	2.10516	0.80891	986.61	6.89427	0.703452	0.505164	0.624137	1.4177	0.349036	0.199653	0.053967	0.026165
Neijiang	87	2015	0.362422	1.57715	0.574136	778.765	6.65771	0.55053	0.403573	0.491747	2.6772	0.984771	0.160554	0.0469519	0.0347977
Leshan	88	2015	0.352979	2.27931	0.951636	949.81	6.85626	0.222387	0.510602	0.337673	4.9073	1.59072	0.178412	0.0816303	0.159275
Nanchong	89	2015	0.343253	2.54275	0.853376	1353.98	7.2108	0.824842	0.59329	0.732221	7.1691	1.96978	0.243795	0.243382	0.0673285
Yibin	90	2015	0.34704	1.94359	0.691054	1267.51	7.14481	0.371314	0.471536	0.411403	2.5409	0.932518	0.201735	0.0743733	0.0451022
Guang'an	91	2015	0.348747	1.99631	0.578939	922.713	6.82732	0.604462	0.619176	0.610348	0.859	-0.151986	0.223911	0.0288624	0.0309592
Dazhou	92	2015	0.307912	2.23262	0.687998	1214.1	7.10176	0.625546	0.611956	0.62011	2.3228	0.842773	0.240111	0.0401289	0.0785735
Ziyang	93	2015	0.345434	1.64892	0.564319	815.518	6.70382	0.76054	0.450389	0.636479	0.4547	-0.788117	0.170092	0.0768544	0.0649222
Meishan	94	2015	0.335112	2.05449	0.66393	812.221	6.69977	0.582132	0.505166	0.551345	2.3486	0.853819	0.201131	0.0207068	0.0803643
Bazhong	95	2015	0.308923	2.75172	0.913198	1020.3	6.92785	0.389678	0.784949	0.547786	0.2386	-1.43297	0.490719	0.0743834	0.0542527
Ya'an	96	2015	0.325294	3.0225	1.01495	488.412	6.19116	0.494662	0.531127	0.509248	4.6451	1.53581	0.266265	0.066232	0.0444129
Guiyang	97	2015	0.472909	5.75817	2.72402	2804.45	7.93896	0.133299	1.49113	0.676432	36.8536	3.60695	0.174158	0.612956	0.78366
Liupanshui	98	2015	0.336916	1.46246	0.649198	1112.48	7.01435	0.323684	0.769216	0.501897	1.1078	0.102376	0.214113	0.0511098	0.0672765
Zunyi	99	2015	0.375894	2.41288	0.887997	1693.74	7.43469	0.637026	0.873799	0.731735	5.4492	1.69547	0.218328	0.0808218	0.128934
Anshun	100	2015	0.343496	2.33937	0.975798	535.428	6.28307	0.454544	1.46747	0.859714	1.3865	0.326783	0.314984	0.110729	0.0958886
Kunming	101	2015	0.416736	6.01213	3.01826	3497.88	8.15991	0.0993217	1.38269	0.61267	43.6436	3.77606	0.155113	0.50365	0.571643
Zhaotong	102	2015	0.293041	2.57738	0.870619	612.981	6.41833	0.64624	0.842529	0.724756	0.9537	-0.0474061	0.572136	0.0520798	0.0980015
Qujing	103	2015	0.338453	1.87601	0.765075	1205.91	7.09499	0.556541	0.582876	0.567075	2.0815	0.733089	0.219996	0.179599	0.0652483
Yuxi	104	2015	0.328292	1.74248	0.679967	667.585	6.50367	0.200464	0.588225	0.355569	1.4923	0.400319	0.179425	0.0617387	0.0584015
Pu'er	105	2015	0.250637	2.54634	1.06671	449.753	6.1087	0.737747	1.07328	0.871958	1.0559	0.0543935	0.426245	0.0512001	0.100903
Baoshan	106	2015	0.288083	2.4022	0.998064	501.83	6.21826	0.492667	1.13448	0.749394	1.2362	0.212042	0.348091	0.0908754	0.106245
Lijiang	107	2015	0.30734	3.33961	1.43056	272.897	5.60909	0.52246	1.12695	0.764255	2.4008	0.875802	0.497363	0.104653	0.128455
Lincang	108	2015	0.265838	1.87735	0.860546	619.097	6.42826	0.244559	1.10112	0.587185	0.5295	-0.635822	0.403279	0.0307989	0.0481667
Shanghai	1	2016	0.737732	5.57688	1.91582	6751.68	8.81755	0.00556792	2.33926	0.939043	51.4683	3.94097	0.245538	3.59981	1.59912
Nanjing	2	2016	0.604478	4.6953	2.06429	5533.56	8.61859	0.0618835	1.48954	0.632946	82.7773	4.41615	0.111762	1.19608	1.2368
Wuxi	3	2016	0.545607	2.65844	1.12735	4793.69	8.47506	0.0776885	1.08771	0.481698	11.3732	2.43126	0.0941757	0.312757	0.32716
Xuzhou	4	2016	0.428669	1.56934	0.623259	4797.33	8.47582	0.119515	1.09473	0.509602	14.0825	2.64493	0.137383	0.195965	0.107589
Changzhou	5	2016	0.512712	2.52586	1.04664	3605.08	8.1901	0.0998168	1.09557	0.498117	12.3815	2.5162	0.0880018	0.501333	0.298667
Suzhou	6	2016	0.56307	3.0881	1.41676	5648.49	8.63914	0.213507	1.0959	0.566463	21.9271	3.08772	0.104498	0.646018	0.377581
Nantong	7	2016	0.434639	2.64963	1.00994	4811.95	8.47886	0.358855	1.01921	0.622999	9.484	2.24961	0.110697	0.430248	0.245111
Lianyungang	8	2016	0.392014	1.91408	0.861329	2385.16	7.77702	0.154456	0.976234	0.483167	3.8647	1.35188	0.157005	0.286517	0.144195
Huai'an	9	2016	0.382685	1.76188	0.755976	2535.19	7.83802	0.258237	1.14732	0.613871	6.9653	1.94094	0.158619	0.160211	0.0915493
Yancheng	10	2016	0.374707	1.95678	0.808403	3882.83	8.26432	0.144466	0.971652	0.47534	6.9637	1.94071	0.159597	0.193742	0.0914561
Yangzhou	11	2016	0.43452	1.99347	0.788454	3288.68	8.09824	0.348988	0.910306	0.573515	8.045	2.08505	0.107649	0.350649	0.277056
Zhenjiang	12	2016	0.456789	2.1259	0.898409	2873.43	7.96326	0.0940799	0.97602	0.446856	8.7481	2.16884	0.0946675	0.360294	0.338235
Taizhou	13	2016	0.408932	2.17769	0.891514	3155.87	8.05702	0.321071	0.996819	0.59137	5.9201	1.77835	0.109448	0.273622	0.173228
Suqian	14	2016	0.370185	1.77269	0.833804	2059.58	7.63026	0.465118	0.820994	0.607468	1.9852	0.68572	0.180582	0.0557432	0.0337838
Hangzhou	15	2016	0.541684	5.1247	2.25079	5842.42	8.6729	0.12863	1.67188	0.745931	42.7978	3.75649	0.124124	1.55827	1.56287
Jiaxing	16	2016	0.437083	3.05932	1.34259	2790.16	7.93385	0.134557	0.852862	0.421879	6.5441	1.87856	0.114495	0.719688	0.283267
Huzhou	17	2016	0.430909	2.7216	1.19961	1592.18	7.37286	0.261161	0.96177	0.541404	2.6668	0.980879	0.126344	0.267962	0.16117
Zhoushan	18	2016	0.44069	2.65215	1.19563	1311.14	7.17865	0.0761131	1.1852	0.519749	2.4521	0.896945	0.201855	1.6701	0.494845
Jinhua	19	2016	0.412354	3.70311	1.67368	2084.01	7.64205	0.234698	1.15202	0.601626	3.4566	1.24029	0.147183	0.320998	0.112786
Shaoxing	20	2016	0.452855	2.79273	1.27608	2882.48	7.96641	0.424187	0.910343	0.618649	9.0277	2.2003	0.0952376	0.248157	0.174674
Wenzhou	21	2016	0.417839	3.5724	1.5704	3905.74	8.2702	0.123849	1.367	0.621109	8.6276	2.15497	0.130695	0.292726	0.110941
Taizhou	22	2016	0.421969	3.25295	1.47715	2272.63	7.72869	0.338079	1.14897	0.662434	3.4205	1.22979	0.131943	0.178967	0.130317
Lishui	23	2016	0.361895	2.95917	1.27532	841.646	6.73536	0.344199	1.05122	0.627009	3.6724	1.30085	0.282317	0.157537	0.129925
Quzhou	24	2016	0.372443	2.83566	1.32028	981.738	6.88932	0.229012	1.06052	0.561614	1.3523	0.301807	0.214195	0.118794	0.0882101
Ningbo	25	2016	0.491527	3.6842	1.81969	4961.39	8.50944	0.143592	0.881848	0.438894	15.5144	2.74177	0.148421	0.859442	0.331252
Xuancheng	26	2016	0.338398	2.35348	0.984431	1414.27	7.25437	0.215606	0.852538	0.470379	0.6802	-0.385368	0.240846	0.0537143	0.0733571
Suzhou	27	2016	0.345015	2.01695	0.72447	1269.98	7.14675	0.254322	1.12862	0.604043	2.3764	0.865587	0.230317	0.183486	0.198777
Chuzhou	28	2016	0.348875	2.39192	1.00366	1699.21	7.43792	0.213719	0.692818	0.405359	5.1397	1.63699	0.235344	0.0409031	0.101167
Chizhou	29	2016	0.350557	2.34433	0.857967	652.587	6.48094	0.269931	1.00868	0.565431	2.4178	0.882858	0.25296	0.118827	0.131111
Fuyang	30	2016	0.367066	3.25912	1.11981	1292.62	7.16443	0.675171	0.97135	0.793642	3.6943	1.30679	0.310876	0.0192655	0.0249341
Lu'an	31	2016	0.305435	2.94798	1.07639	1075	6.98008	0.522517	0.84459	0.651346	4.0807	1.40627	0.308741	0.639574	0.211601
Hefei	32	2016	0.465941	3.93689	1.84092	6501.17	8.77974	0.141359	0.887377	0.439766	49.9515	3.91105	0.137042	0.336068	0.541534
Bengbu	33	2016	0.399352	2.34898	1.01033	1666.43	7.41844	0.542202	0.946758	0.704024	6.1292	1.81306	0.193426	0.0957632	0.156342
Huainan	34	2016	0.372396	3.05522	1.21695	954.951	6.86166	0.133473	0.859657	0.423947	7.9932	2.07859	0.22618	0.147995	0.0942159
Tongling	35	2016	0.412875	2.26053	0.986825	1196.88	7.08747	0.0250367	0.594622	0.252871	3.6239	1.28755	0.157834	0.174094	0.122398
Maanshan	36	2016	0.411117	2.1312	0.898038	2064.62	7.6327	0.110803	0.703791	0.347998	5.3714	1.68109	0.143059	0.116856	0.196987
Huaibei	37	2016	0.41294	2.64985	0.99558	958.882	6.86577	0.55118	0.63809	0.585944	3.98	1.38128	0.178535	0.100829	0.0612903
Wuhu	38	2016	0.425549	2.12526	1.05354	3006.9	8.00866	0.154822	0.701786	0.373608	16.5114	2.80405	0.151676	0.14549	0.158789
Anqing	39	2016	0.354333	2.69022	0.967502	1521.92	7.32773	0.0804776	0.841651	0.384947	4.0103	1.38887	0.220191	0.0622495	0.079225
Huangshan	40	2016	0.37127	2.83443	1.05603	597.714	6.39311	0.18229	1.32107	0.637802	2.2555	0.813372	0.2965	0.0963514	0.120608
Bozhou	41	2016	0.356305	2.51065	0.990826	874.894	6.7741	0.964488	1.07388	1.00825	1.1219	0.115024	0.2663	0.035626	0.04
Nanchang	42	2016	0.469998	4.15789	1.97579	4540.26	8.42074	0.0825458	0.808796	0.373046	61.1819	4.11385	0.133928	0.374857	0.497055
Jingdezhen	43	2016	0.387029	1.803	0.683598	783.644	6.66396	0.0481064	0.668107	0.296107	3.221	1.16969	0.206872	0.0689349	0.243136
Pingxiang	44	2016	0.392553	1.5622	0.618993	1162.86	7.05864	0.120412	0.714364	0.357993	1.1632	0.151175	0.200365	0.02665	0.1011
Jiujiang	45	2016	0.353502	2.07448	0.837056	2428.58	7.79506	0.0718701	0.784793	0.357039	9.243	2.22387	0.222058	0.182827	0.196577
Xinyu	46	2016	0.450681	1.61513	0.689423	921.215	6.82569	0.153482	0.802381	0.413042	3.9767	1.38045	0.147609	0.0787903	0.113952
Yingtan	47	2016	0.380243	1.74442	0.764708	604.163	6.40384	0.19812	0.588347	0.354211	0.8607	-0.150009	0.184125	0.106562	0.126406
Ganzhou	48	2016	0.329049	3.16421	1.28769	2205.51	7.69871	0.29581	1.0377	0.592568	13.7176	2.61868	0.306648	0.0713491	0.0639753
Yichun	49	2016	0.319912	2.24289	0.878907	1821.43	7.50738	0.275861	0.874861	0.515461	4.32	1.46326	0.244029	0.0366611	0.0343688
Shangrao	50	2016	0.293365	2.45266	0.958388	1790.29	7.49013	0.21206	0.856685	0.46991	2.882	1.05848	0.272628	0.0674936	0.0204731
Ji'an	51	2016	0.3351	2.43973	0.871235	1710.16	7.44434	0.199227	0.732426	0.412507	3.4833	1.24798	0.262152	0.0581495	0.0851028
Fuzhou	52	2016	0.347197	2.2937	0.934683	1251.3	7.13194	0.35388	0.714725	0.498218	2.9035	1.06592	0.257935	0.0699252	0.052394
Wuhan	53	2016	0.576453	3.45676	1.62738	7039.79	8.85933	0.0716061	1.20419	0.524641	94.8768	4.55258	0.127989	0.503429	0.967866
Huangshi	54	2016	0.39202	1.95703	0.775918	1350.83	7.20848	0.201187	0.651466	0.381299	4.2205	1.43995	0.170449	0.142815	0.184
Shiyan	55	2016	0.338714	2.21544	0.795077	1323.81	7.18827	0.194357	0.842315	0.45354	5.2491	1.65806	0.225686	0.261207	0.14319
Jingzhou	56	2016	0.290054	2.15969	0.68664	2001.67	7.60174	0.268204	0.825088	0.490957	9.1786	2.21687	0.222791	0.0536223	0.091192
Yichang	57	2016	0.357543	1.47827	0.634452	3191.15	8.06814	0.266879	0.559497	0.383926	5.8116	1.75986	0.143413	0.73335	0.560152
Xiangyang	58	2016	0.358633	1.31666	0.487898	3188.64	8.06735	0.146747	0.594585	0.325882	5.0213	1.61369	0.17316	0.24729	0.379007
Ezhou	59	2016	0.404446	1.21959	0.490675	853.258	6.74906	0.47577	0.61208	0.530294	1.7396	0.553655	0.125575	0.25009	0.15045
Jingmen	60	2016	0.326279	1.66495	0.573412	1531.46	7.33398	0.182775	0.656521	0.372274	1.2674	0.236968	0.162235	0.102733	0.164
Xiaogan	61	2016	0.313557	1.96755	0.648965	1899.43	7.54931	0.360479	0.71232	0.501215	4.37	1.47476	0.225231	0.414436	0.129579
Huanggang	62	2016	0.270089	2.22551	0.672356	2041.65	7.62151	0.28605	1.03484	0.585565	4.0487	1.3984	0.262165	0.0242169	0.0568541
Xianning	63	2016	0.348614	1.74003	0.650613	1438.29	7.27121	0.633108	0.74979	0.679781	4.1	1.41099	0.195139	0.0823684	0.0764145
Suizhou	64	2016	0.347881	1.9121	0.618944	974.266	6.88168	0.472973	0.785928	0.598155	0.6111	-0.492495	0.17217	0.0505952	0.081627
Changsha	65	2016	0.508471	3.12855	1.47633	6693.32	8.80887	0.123087	0.991084	0.470286	59.002	4.07757	0.111301	0.387457	0.684425
Zhuzhou	66	2016	0.406772	1.56179	0.536655	2345.8	7.76038	0.279817	0.738014	0.463096	9.4042	2.24116	0.162844	0.271089	0.15005
Xiangtan	67	2016	0.403272	1.82861	0.742533	1938.22	7.56953	0.166183	0.757889	0.402865	12.978	2.56326	0.146019	0.32569	0.215241
Hengyang	68	2016	0.357253	1.59523	0.457474	2282.18	7.73289	0.571343	1.04455	0.760624	11.8657	2.47365	0.18907	0.0976846	0.0858448
Shaoyang	69	2016	0.311972	2.28728	0.688117	1627.64	7.39489	0.52418	1.21334	0.799844	2.9208	1.07186	0.31371	0.0290361	0.0320482
Yueyang	70	2016	0.354669	1.02697	0.326581	2184.42	7.68911	0.161693	0.875264	0.447121	4.5171	1.50787	0.139001	0.108249	0.280368
Changde	71	2016	0.374279	1.35298	0.43424	2006.93	7.60436	0.496104	1.04464	0.71552	4.6921	1.54588	0.156762	0.19365	0.189869
Zhangjiajie	72	2016	0.350399	2.23273	0.847383	305.704	5.72262	0.24112	3.16996	1.41266	2.1431	0.762253	0.292857	0.12848	0.0305848
Yiyang	73	2016	0.342522	1.59609	0.487295	1315.68	7.18211	0.621187	1.05634	0.795248	3.4399	1.23544	0.207872	0.0341529	0.0364876
Yongzhou	74	2016	0.318212	1.83805	0.616632	1558.44	7.35144	0.503078	1.27189	0.810603	2.7721	1.01961	0.254965	0.0907442	0.0661085
Chenzhou	75	2016	0.371323	1.56724	0.481766	2327.36	7.75249	0.280101	0.732424	0.46103	2.6236	0.964547	0.183323	0.121477	0.155308
Loudi	76	2016	0.354886	1.66797	0.592532	1199.92	7.09001	0.373549	0.765473	0.530319	2.8728	1.05529	0.191113	0.13766	0.0455629
Huaihua	77	2016	0.304971	1.90844	0.654034	1081.88	6.98645	0.438836	1.24143	0.759875	2.9202	1.07165	0.267521	0.0445124	0.0622371
Chongqing	78	2016	0.543924	3.1567	1.39709	17245.8	9.75532	0.174768	1.08109	0.537296	73.2475	4.29384	0.225574	0.370572	0.238523
Chengdu	79	2016	0.531137	4.63779	2.05493	8352.5	9.03032	0.0663514	1.2354	0.533972	79.1593	4.37146	0.131131	2.08203	1.23901
Zigong	80	2016	0.409036	1.80825	0.573765	709.84	6.56504	0.366186	0.546229	0.438203	3.4659	1.24297	0.145438	0.0734557	0.0960856
Panzhihua	81	2016	0.367122	1.65294	0.727939	663.309	6.49724	0.0916572	0.370496	0.203193	2.5128	0.921398	0.120266	0.540811	0.48991
Luzhou	82	2016	0.361555	2.33541	0.864857	1705.38	7.44154	0.37012	0.488832	0.417605	4.6745	1.54212	0.227522	0.116378	0.0537205
Deyang	83	2016	0.349164	1.99592	0.67907	1099.08	7.00223	0.49613	0.619815	0.545604	8.881	2.18391	0.129609	0.106378	0.146531
Mianyang	84	2016	0.359761	2.64919	0.910956	1229.97	7.11475	0.578802	0.769536	0.655096	12.902	2.55738	0.183041	0.307596	0.689927
Guangyuan	85	2016	0.337578	2.93092	0.955643	583.353	6.36879	0.664653	0.800773	0.719101	1.3112	0.270943	0.34924	0.0563279	0.0502295
Suining	86	2016	0.369659	2.17855	0.813331	1100.82	7.00381	0.438303	0.612326	0.507913	1.3821	0.323604	0.198318	0.062619	0.0415873
Neijiang	87	2016	0.365969	1.61717	0.563821	878.521	6.77824	0.507938	0.474016	0.494369	2.9179	1.07086	0.154298	0.0582381	0.036381
Leshan	88	2016	0.355729	2.25795	0.93217	1064.32	6.97009	0.220211	0.64695	0.390907	4.1804	1.43041	0.182737	0.0889296	0.15831
Nanchong	89	2016	0.347391	2.7413	0.896016	1526.31	7.33061	0.822785	0.704299	0.77539	7.3362	1.99282	0.258675	0.24085	0.0661943
Yibin	90	2016	0.321469	2.14529	0.740337	1436.52	7.26998	0.349709	0.566509	0.436429	2.5687	0.9434	0.20492	0.0691906	0.0432554
Guang'an	91	2016	0.348817	2.15006	0.60773	1271.46	7.14792	0.633084	0.630906	0.632213	0.9165	-0.0871932	0.225877	0.0298715	0.0242612
Dazhou	92	2016	0.326304	2.55867	0.744687	1465.12	7.2897	0.573989	0.891215	0.70088	2.3647	0.860651	0.248165	0.0436696	0.0855117
Ziyang	93	2016	0.341416	1.74278	0.553918	730.25	6.59339	0.548903	0.54086	0.545686	0.6574	-0.419463	0.199657	0.0714085	0.0831549
Meishan	94	2016	0.340025	2.16387	0.66879	1134.55	7.03399	0.48304	0.61477	0.535732	2.3811	0.867563	0.193344	0.0248286	0.0820571
Bazhong	95	2016	0.312355	3.09973	0.996037	1185.25	7.07771	0.391467	0.790862	0.551225	0.3638	-1.01115	0.490563	0.0690667	0.0468267
Ya'an	96	2016	0.327391	2.87883	0.967945	505.829	6.2262	0.470257	0.609436	0.525929	4.8221	1.57321	0.277907	0.0806452	0.040129
Guiyang	97	2016	0.471366	6.04285	2.89869	3380.73	8.12585	0.129384	1.47824	0.668926	40.4401	3.69982	0.166343	0.604364	0.737581
Liupanshui	98	2016	0.324677	1.6315	0.712154	1357.77	7.2136	0.345005	0.800358	0.527147	1.3633	0.309908	0.218083	0.0417353	0.0631471
Zunyi	99	2016	0.385781	2.73332	0.942172	2068.88	7.63476	0.56818	0.912935	0.706082	8.6535	2.15796	0.217438	0.0972444	0.0941147
Anshun	100	2016	0.346681	2.5363	0.980944	652.948	6.4815	0.416454	1.542	0.866673	1.5683	0.449992	0.317371	0.1387	0.0946667
Kunming	101	2016	0.421176	6.09979	3.15188	3920.07	8.27387	0.0916094	1.46931	0.642689	46.5464	3.84045	0.160091	0.543228	0.575714
Zhaotong	102	2016	0.267961	2.67028	0.84362	739.3	6.6057	0.619834	0.913002	0.737101	1.1245	0.117338	0.535657	0.0767574	0.0992744
Qujing	103	2016	0.324354	1.86338	0.732056	1794	7.49221	0.538867	0.632246	0.576219	2.7239	1.00206	0.225421	0.184143	0.0724464
Yuxi	104	2016	0.324857	1.84405	0.688709	893.691	6.79536	0.197206	0.717266	0.40523	1.5687	0.450247	0.177876	0.0641708	0.0545977
Pu'er	105	2016	0.249639	2.60941	1.06043	502.103	6.2188	0.82486	1.12518	0.944989	1.0655	0.0634442	0.432951	0.0555896	0.0939663
Baoshan	106	2016	0.303301	2.5843	0.976689	667.328	6.50328	0.495134	1.15907	0.760709	1.2919	0.256114	0.346682	0.0990323	0.115991
Lijiang	107	2016	0.307548	3.34392	1.39212	345.63	5.84537	0.538522	1.17682	0.793841	2.4975	0.91529	0.485216	0.0978088	0.124183
Lincang	108	2016	0.271586	1.85186	0.804888	917.045	6.82116	0.219474	1.13223	0.584575	0.7155	-0.334774	0.387407	0.0362069	0.0414943
Shanghai	1	2017	0.747219	5.42839	1.99748	7246.6	8.88829	0.00325129	2.42268	0.971023	51.4917	3.94142	0.246389	3.81038	1.68733
Nanjing	2	2017	0.627743	4.65409	2.098	6215.2	8.73475	0.059648	1.57105	0.66421	72.154	4.2788	0.115585	1.1674	1.26579
Wuxi	3	2017	0.560421	2.44539	1.05581	4967.51	8.51067	0.0832823	1.0911	0.48641	11.2689	2.42205	0.0939575	0.305619	0.346755
Xuzhou	4	2017	0.440711	1.60001	0.631733	5277.03	8.57112	0.111285	1.08009	0.498808	12.9254	2.55919	0.125241	0.192945	0.106776
Changzhou	5	2017	0.526413	2.50098	1.00918	3896.3	8.26778	0.0785526	1.08547	0.48132	10.2676	2.32899	0.0833361	0.457704	0.363562
Suzhou	6	2017	0.587177	2.91314	1.38495	5629.6	8.63579	0.196874	1.07563	0.548376	20.9735	3.04326	0.102282	0.708929	0.380724
Nantong	7	2017	0.448422	2.49924	1.01278	4959.2	8.509	0.363383	1.01911	0.625673	9.0388	2.20153	0.104734	0.413037	0.201819
Lianyungang	8	2017	0.405252	2.02658	0.921603	2603.63	7.86466	0.160275	0.970917	0.484532	3.9855	1.38266	0.147921	0.32015	0.148405
Huai'an	9	2017	0.396553	1.86908	0.837904	2839.55	7.9514	0.266578	0.970917	0.548314	7.0093	1.94724	0.135875	0.137879	0.0871123
Yancheng	10	2017	0.383708	2.01725	0.840561	4278.5	8.36136	0.138669	1.00225	0.484103	6.2357	1.83029	0.147222	0.180145	0.0841889
Yangzhou	11	2017	0.44573	1.91684	0.791277	3690.09	8.21341	0.327516	0.93865	0.57197	7.5619	2.02312	0.100227	0.35	0.245652
Zhenjiang	12	2017	0.46821	2.17973	0.963509	2694.36	7.89892	0.0772606	0.955375	0.428506	8.037	2.08406	0.0964092	0.556458	0.306716
Taizhou	13	2017	0.421549	2.08791	0.879719	3623.33	8.19515	0.324921	1.00212	0.5958	6.1748	1.82048	0.100218	0.249129	0.185109
Suqian	14	2017	0.371276	1.81483	0.851589	2194.23	7.69359	0.423961	0.85	0.594377	2.0984	0.741175	0.162439	0.111134	0.0311506
Hangzhou	15	2017	0.556445	5.06973	2.26714	5857	8.67539	0.110366	1.81773	0.793311	42.5769	3.75131	0.122262	1.66241	1.51435
Jiaxing	16	2017	0.452599	3.04042	1.36374	3102.65	8.04001	0.114069	0.83137	0.400989	6.9153	1.93374	0.112932	0.596404	0.401826
Huzhou	17	2017	0.43917	2.91983	1.31933	1731	7.45645	0.2346	1.003	0.541958	2.6383	0.970135	0.131261	0.294361	0.172068
Zhoushan	18	2017	0.453572	2.98198	1.38852	1450.3	7.27953	0.546526	1.68182	1.00064	2.2059	0.791136	0.212009	1.11103	0.236804
Jinhua	19	2017	0.416916	3.74892	1.73609	2200.52	7.69645	0.181943	1.27423	0.618859	7.5378	2.01993	0.139449	0.366091	0.118272
Shaoxing	20	2017	0.457763	2.82262	1.31474	3116	8.04431	0.36319	0.927856	0.589056	9.7345	2.27568	0.092516	0.219709	0.142713
Wenzhou	21	2017	0.445114	3.59962	1.58995	4178.5	8.33771	0.137065	1.44999	0.662234	8.868	2.18245	0.140737	0.301103	0.133636
Taizhou	22	2017	0.427621	3.14386	1.45086	2518.26	7.83132	0.329349	1.12548	0.6478	3.4728	1.24496	0.12832	0.189387	0.112351
Lishui	23	2017	0.359244	3.14608	1.37664	903.84	6.80665	0.289207	1.26893	0.681094	2.1046	0.744125	0.302689	0.156803	0.125613
Quzhou	24	2017	0.383775	3.03042	1.44372	1047.78	6.95443	0.217995	1.11896	0.57838	1.6022	0.471378	0.225698	0.130853	0.0836434
Ningbo	25	2017	0.508264	3.50717	1.74001	5009.6	8.51911	0.133835	0.924083	0.449934	15.611	2.74798	0.143324	0.833802	0.32072
Xuancheng	26	2017	0.354827	2.44744	1.0343	1580.5	7.3655	0.195121	0.85595	0.459452	0.7246	-0.322136	0.230546	0.0546071	0.0723571
Suzhou	27	2017	0.365358	2.222	0.851234	1402.97	7.24635	0.29371	1.24523	0.674319	2.828	1.03957	0.23589	0.071189	0.0929116
Chuzhou	28	2017	0.359416	2.47537	1.0591	1929.1	7.56481	0.186694	0.687623	0.387066	5.3503	1.67715	0.237021	0.0429736	0.0863877
Chizhou	29	2017	0.359263	2.41946	0.897714	714.6	6.57172	0.252865	1.06308	0.576953	2.5629	0.941139	0.230014	0.108086	0.126543
Fuyang	30	2017	0.384039	3.53677	1.30825	1632.5	7.39787	0.626544	0.956098	0.758365	3.738	1.31855	0.327927	0.0189439	0.0231028
Lu'an	31	2017	0.352661	3.39545	1.31623	1200	7.09008	0.344178	0.983412	0.599872	3.8965	1.36008	0.321355	0.639116	0.199116
Hefei	32	2017	0.489182	3.81936	1.83712	6351.43	8.75644	0.126113	0.961224	0.460158	50.2943	3.91789	0.137846	0.370067	0.531857
Bengbu	33	2017	0.406468	2.26906	1.00963	1912.55	7.55619	0.489776	0.977221	0.684754	6.0887	1.80643	0.191992	0.104147	0.145144
Huainan	34	2017	0.385192	3.15573	1.21939	1021.8	6.92932	0.118682	0.87315	0.420469	6.2643	1.83487	0.220041	0.185692	0.0999231
Tongling	35	2017	0.418521	2.10261	0.865922	1341.3	7.20139	0.0226472	0.551948	0.234368	3.6074	1.28299	0.142835	0.162865	0.123041
Maanshan	36	2017	0.418111	2.0187	0.867452	2255.72	7.72122	0.0983307	0.690391	0.335155	5.3635	1.67962	0.13315	0.164585	0.191354
Huaibei	37	2017	0.41724	2.45546	0.939702	1055.8	6.96205	0.473758	0.644876	0.542205	3.9539	1.3747	0.165338	0.104424	0.060553
Wuhu	38	2017	0.4226	2.15879	1.08057	3342.24	8.1144	0.143069	0.744526	0.383652	16.6698	2.8136	0.156347	0.163351	0.149742
Anqing	39	2017	0.360333	2.71241	0.997978	1731.2	7.45657	0.0783922	0.828866	0.378582	3.7475	1.32109	0.21828	0.0630132	0.0759134
Huangshan	40	2017	0.381506	3.06226	1.17186	646.9	6.47219	0.159023	1.49587	0.693761	2.2959	0.831125	0.303812	0.0968243	0.108851
Bozhou	41	2017	0.36171	2.76623	1.16301	1067.2	6.97279	0.86652	1.13577	0.97422	1.1247	0.117516	0.282682	0.0427957	0.0385714
Nanchang	42	2017	0.48266	4.04155	2.04055	5080.45	8.53316	0.0669217	0.842912	0.377318	60.9801	4.11055	0.130541	0.5156	0.529848
Jingdezhen	43	2017	0.38663	2.00829	0.783236	889.33	6.79047	0.0170115	0.881764	0.362912	3.2276	1.17174	0.218763	0.0757988	0.236331
Pingxiang	44	2017	0.342789	1.72004	0.676193	1311.9	7.17923	0.0425992	0.883495	0.378958	2.7419	1.00865	0.210124	0.0204	0.0833
Jiujiang	45	2017	0.347408	2.0673	0.859083	2730.96	7.91241	0.0737812	0.832669	0.377336	9.2651	2.22625	0.217521	0.221731	0.157942
Xinyu	46	2017	0.44198	1.66233	0.691441	1035.04	6.9422	0.147032	0.865079	0.434251	3.7848	1.33099	0.146116	0.0758197	0.11377
Yingtan	47	2017	0.385831	1.6509	0.746035	678.51	6.5199	0.165259	0.64903	0.358767	0.9144	-0.0894872	0.160282	0.154844	0.130156
Ganzhou	48	2017	0.345223	3.23673	1.35339	2510.48	7.82823	0.287115	1.04502	0.590279	9.5302	2.25447	0.30758	0.0635729	0.0672793
Yichun	49	2017	0.357659	2.36983	0.945867	2060.4	7.63066	0.289859	0.879386	0.52567	4.233	1.44291	0.234957	0.0430565	0.0374419
Shangrao	50	2017	0.302075	2.63453	1.0723	2030.6	7.61609	0.18928	0.852632	0.454621	3.1451	1.14585	0.267782	0.0943678	0.0230013
Ji'an	51	2017	0.329646	2.5587	0.955382	1937.71	7.56926	0.178094	0.912174	0.471726	3.3876	1.22012	0.265212	0.0622388	0.0895522
Fuzhou	52	2017	0.357482	2.41684	1.01056	1401.41	7.24523	0.353717	0.91344	0.577606	2.9422	1.07916	0.26227	0.0454756	0.0485151
Wuhan	53	2017	0.595357	3.46939	1.68214	7871.66	8.97102	0.0641083	1.52073	0.646755	94.7651	4.5514	0.128877	0.552904	0.988852
Huangshi	54	2017	0.396821	1.85464	0.744976	1539.64	7.3393	0.183385	0.610595	0.354269	4.3309	1.46578	0.151597	0.140258	0.187048
Shiyan	55	2017	0.341269	2.17563	0.791487	1543.4	7.34174	0.17219	0.85	0.443314	5.1404	1.63713	0.209121	0.277543	0.149682
Jingzhou	56	2017	0.297714	2.23014	0.722629	2232.3	7.71079	0.230725	0.8073	0.461355	9.5423	2.25573	0.211034	0.0419626	0.096838
Yichang	57	2017	0.361389	1.61754	0.711663	2582.05	7.85634	0.279306	0.651133	0.428037	5.7233	1.74455	0.128029	0.721148	0.435995
Xiangyang	58	2017	0.363604	1.31943	0.497968	3675.3	8.20939	0.0922547	0.677517	0.32636	5.0348	1.61637	0.157934	0.338497	0.396655
Ezhou	59	2017	0.413914	1.22476	0.500345	983.82	6.89144	0.426867	0.683681	0.529592	1.6108	0.476731	0.128459	0.229009	0.159369
Jingmen	60	2017	0.314314	1.72688	0.594517	1790.28	7.49013	0.160782	0.694716	0.374355	1.3544	0.303359	0.160812	0.123537	0.137347
Xiaogan	61	2017	0.32626	1.96655	0.653322	2041.09	7.62124	0.330396	0.720747	0.486536	3.4278	1.23192	0.207376	0.441618	0.131156
Huanggang	62	2017	0.299071	2.31497	0.732565	2172.16	7.68348	0.291496	1.01053	0.579109	4.3565	1.47167	0.236482	0.412473	0.0615
Xianning	63	2017	0.345825	1.81194	0.686411	1676.07	7.42421	0.614177	0.743802	0.666027	3.1299	1.141	0.183918	0.0868421	0.07875
Suizhou	64	2017	0.340119	1.96521	0.64382	1133.5	7.03307	0.46682	0.794565	0.597918	0.6111	-0.492495	0.16349	0.05612	0.0826
Changsha	65	2017	0.506388	3.24062	1.56523	7567.77	8.93165	0.0746455	1.08836	0.480132	61.0379	4.11149	0.115827	0.392243	0.697292
Zhuzhou	66	2017	0.4097	1.82366	0.622407	2657.79	7.88525	0.15473	0.937396	0.467796	8.8916	2.18511	0.176711	0.259256	0.141042
Xiangtan	67	2017	0.412145	1.91652	0.80062	2204.9	7.69844	0.297759	0.890254	0.534757	13.3231	2.5895	0.1402	0.144896	0.110312
Hengyang	68	2017	0.359978	1.77315	0.556388	2615.85	7.86934	0.33228	1.33211	0.73221	15.911	2.76701	0.18156	0.099425	0.0613875
Shaoyang	69	2017	0.320462	2.49743	0.780071	1840.1	7.51758	0.378169	1.32626	0.757405	3.1048	1.13295	0.313845	0.0444552	0.0325666
Yueyang	70	2017	0.369372	1.25023	0.419033	2633.55	7.87609	0.0913475	1.09348	0.492201	4.8536	1.57972	0.156764	0.101975	0.229295
Changde	71	2017	0.385787	1.48406	0.511125	2296	7.73892	0.372526	1.27812	0.734763	5.0097	1.61138	0.158232	0.207805	0.214686
Zhangjiajie	72	2017	0.35688	2.51074	1.03525	351.3	5.86164	0.249544	3.40721	1.51261	1.3816	0.323242	0.283061	0.0981765	0.0237059
Yiyang	73	2017	0.348139	1.70533	0.56809	1499.85	7.31312	0.446366	1.17397	0.737407	3.7237	1.31472	0.20778	0.0354071	0.0375365
Yongzhou	74	2017	0.33992	2.07717	0.718226	1866.49	7.53181	0.378935	1.38366	0.780825	2.8496	1.04718	0.261325	0.135981	0.0572118
Chenzhou	75	2017	0.363399	1.71523	0.571424	2628.1	7.87402	0.208414	0.962053	0.50987	2.8023	1.03044	0.182556	0.139625	0.165318
Loudi	76	2017	0.358749	1.84615	0.630559	1376.32	7.22717	0.2366	0.90841	0.505324	2.9162	1.07028	0.196794	0.140419	0.046674
Huaihua	77	2017	0.339761	2.12229	0.734544	1235.74	7.11943	0.39096	1.65098	0.894967	3.0465	1.11399	0.292618	0.0350192	0.0524521
Chongqing	78	2017	0.546986	3.15846	1.42931	17440.6	9.76655	0.171138	1.09502	0.540692	74.6859	4.31329	0.22237	0.392434	0.242437
Chengdu	79	2017	0.54073	4.52018	2.0418	9404.2	9.14891	0.0565619	1.23148	0.52653	81.7432	4.40358	0.126475	2.04723	1.25202
Zigong	80	2017	0.38061	1.94323	0.629525	832.24	6.72412	0.308014	0.833333	0.518142	3.6227	1.28722	0.169887	0.0976235	0.10534
Panzhihua	81	2017	0.363457	1.5529	0.695248	745.28	6.61376	0.0536744	0.486943	0.226982	2.6018	0.956204	0.11976	0.476055	0.48945
Luzhou	82	2017	0.370667	2.44986	0.909217	2042.11	7.62174	0.438895	0.660413	0.527502	4.7325	1.55445	0.231146	0.0979608	0.0395098
Deyang	83	2017	0.358158	1.91165	0.659276	1311.4	7.17885	0.511228	0.839583	0.64257	10.9492	2.39327	0.122503	0.105747	0.155232
Mianyang	84	2017	0.368558	2.62838	0.898765	1436.54	7.26999	0.513078	1.12624	0.758342	13.4368	2.598	0.175956	0.235419	0.716462
Guangyuan	85	2017	0.343708	2.9269	0.989327	715.13	6.57246	0.600791	0.89038	0.716627	1.3869	0.327071	0.342433	0.0767657	0.0579868
Suining	86	2017	0.363132	2.17699	0.810787	1257.63	7.13698	1.22269	0.782158	1.04648	1.3683	0.313569	0.202587	0.0501081	0.0313243
Neijiang	87	2017	0.371808	1.72332	0.58757	860.18	6.75714	0.500988	0.699597	0.580431	3.2155	1.16798	0.163287	0.0575904	0.0359277
Leshan	88	2017	0.357126	2.33502	0.951321	1273.79	7.14975	0.181577	0.949891	0.488902	4.4613	1.49544	0.18704	0.111051	0.111534
Nanchong	89	2017	0.333459	2.681	0.921494	1820.08	7.50664	0.769642	0.953659	0.843249	7.6126	2.0298	0.251883	0.262074	0.0744065
Yibin	90	2017	0.340627	2.18556	0.752803	1685.1	7.42958	0.302126	0.752515	0.482282	2.6645	0.980016	0.200592	0.0740541	0.0374234
Guang'an	91	2017	0.34914	2.17736	0.618445	1513.3	7.32205	0.258385	0.83871	0.490515	1.0136	0.0135084	0.225742	0.0828387	0.0348602
Dazhou	92	2017	0.329866	2.57558	0.806802	1727.65	7.45452	0.472892	1.2642	0.789417	2.4549	0.898086	0.245688	0.0897917	0.0855952
Ziyang	93	2017	0.349735	1.91069	0.584177	594.1	6.38705	0.633415	0.709939	0.664025	0.4223	-0.862039	0.176397	0.0819484	0.0775931
Meishan	94	2017	0.352429	2.38767	0.730394	1110.84	7.01287	0.45866	0.87033	0.623328	2.4356	0.890193	0.190714	0.0354493	0.0826087
Bazhong	95	2017	0.315468	3.1409	1.06644	1370.63	7.22303	0.398792	0.731557	0.531898	0.5049	-0.683395	0.468014	0.0779787	0.0520213
Ya'an	96	2017	0.307736	2.81923	0.98684	461.24	6.13392	0.398246	0.834746	0.572846	4.9589	1.60118	0.227933	0.132857	0.0483117
Guiyang	97	2017	0.489047	5.99714	2.94043	3992.64	8.29221	0.121912	1.46565	0.659409	34.9952	3.55521	0.164637	0.810172	0.738848
Liupanshui	98	2017	0.335963	1.65767	0.733217	1652.5	7.41004	0.254402	0.819238	0.480337	1.7009	0.531158	0.199953	0.0771637	0.0613158
Zunyi	99	2017	0.399443	2.71178	1.01592	2444.03	7.8014	0.618151	0.889381	0.726643	8.9644	2.19326	0.231685	0.144261	0.0862484
Anshun	100	2017	0.33691	2.4743	1.01238	794.54	6.67776	0.433585	1.48996	0.856135	1.7169	0.54052	0.318884	0.216179	0.0940199
Kunming	101	2017	0.429139	5.8168	3.04456	4217.94	8.3471	0.0845315	1.49219	0.647594	50.3538	3.91907	0.159728	0.650628	0.567302
Zhaotong	102	2017	0.277673	2.65684	0.858571	897.36	6.79946	0.625641	0.883721	0.728873	1.3032	0.264823	0.500238	0.0771818	0.167205
Qujing	103	2017	0.306026	1.82379	0.712683	2244.8	7.71637	0.623548	1.10256	0.815155	2.92	1.07158	0.227983	0.14556	0.0699645
Yuxi	104	2017	0.331831	1.91943	0.704443	1080.8	6.98546	0.18753	0.730769	0.404826	1.6148	0.479211	0.185227	0.0847981	0.0560582
Pu'er	105	2017	0.24949	2.55958	1.09597	611.34	6.41565	0.707297	1.08333	0.857712	1.1286	0.120978	0.43514	0.0646899	0.0907413
Baoshan	106	2017	0.300347	2.65509	1.01793	881.8	6.78197	0.457185	1.11111	0.718755	1.3621	0.309028	0.350586	0.100183	0.113333
Lijiang	107	2017	0.285107	3.30647	1.37316	402.23	5.99702	0.570225	1.125	0.792135	2.2533	0.812396	0.473654	0.0794071	0.11004
Lincang	108	2017	0.281693	1.80517	0.803559	1170.14	7.06488	0.236302	1.14706	0.600604	0.8684	-0.141103	0.402194	0.0328137	0.0513308
Shanghai	1	2018	0.781808	5.51361	2.06757	7623.42	8.93898	0.000596711	2.34721	0.939243	51.7796	3.947	0.255556	3.95858	1.83952
Nanjing	2	2018	0.641287	4.84719	2.2154	6799.43	8.82459	0.113414	1.65734	0.730986	72.6728	4.28597	0.119553	1.45521	1.13264
Wuxi	3	2018	0.573812	2.40765	1.04659	5359.94	8.58671	0.0854697	1.07055	0.4795	10.6027	2.36111	0.0923134	0.385956	0.311911
Xuzhou	4	2018	0.442837	1.77934	0.72721	5382.57	8.59092	0.107068	1.17776	0.535343	13.0699	2.57031	0.130397	0.231981	0.107799
Changzhou	5	2018	0.530588	2.45834	1.06853	4188.52	8.3401	0.17492	1.11255	0.549972	10.5017	2.35154	0.084368	0.507644	0.46267
Suzhou	6	2018	0.600592	2.96313	1.42741	5882.93	8.67981	0.168345	1.05788	0.524159	21.795	3.08168	0.104999	0.647301	0.448509
Nantong	7	2018	0.456783	2.46984	1.04565	5395.61	8.59334	0.427176	1.03372	0.669796	9.5306	2.25451	0.104092	0.400183	0.15772
Lianyungang	8	2018	0.407099	2.2153	1.05399	2778.07	7.92951	0.166913	1.02594	0.510524	4.161	1.42576	0.151375	0.375974	0.185712
Huai'an	9	2018	0.407175	1.92751	0.917303	3095.11	8.03758	0.220868	1.14995	0.592501	7.1834	1.97177	0.135167	0.155597	0.0966488
Yancheng	10	2018	0.394728	2.01656	0.890772	4680.68	8.4512	0.125751	1.01689	0.482207	6.4053	1.85713	0.153101	0.198764	0.120933
Yangzhou	11	2018	0.45314	1.94433	0.847121	4096	8.31777	0.407413	0.979579	0.63628	7.8957	2.06632	0.103068	0.364619	0.225904
Zhenjiang	12	2018	0.479639	2.34409	1.09891	1980.35	7.59103	0.0970567	0.979098	0.449873	8.384	2.12633	0.100842	0.452731	0.216937
Taizhou	13	2018	0.425653	2.13473	0.936645	3956.68	8.28316	0.325762	0.983421	0.588826	6.3413	1.84708	0.104228	0.226262	0.154692
Suqian	14	2018	0.36293	1.93051	0.931978	2347.83	7.76125	0.621983	0.91466	0.739054	2.0843	0.734433	0.15761	0.141506	0.0415905
Hangzhou	15	2018	0.571405	5.52867	2.6558	6489.56	8.77795	0.118156	1.8883	0.826213	43.1965	3.76576	0.127105	1.62624	1.14408
Jiaxing	16	2018	0.459838	3.05317	1.38972	3341.56	8.11419	0.0572494	0.812512	0.359354	7.0711	1.95602	0.120868	0.880944	0.394556
Huzhou	17	2018	0.452692	3.084	1.42385	1838.32	7.51661	0.229594	1.03459	0.551591	2.6941	0.991064	0.146206	0.236629	0.173258
Zhoushan	18	2018	0.451342	3.03072	1.52174	1559.07	7.35185	0.539282	1.74085	1.01991	2.3032	0.834299	0.23429	0.942165	0.229072
Jinhua	19	2018	0.425596	3.87261	1.7914	2299.54	7.74047	0.204724	1.27132	0.631361	7.748	2.04743	0.139992	0.343926	0.111554
Shaoxing	20	2018	0.468858	2.89747	1.37871	3175.2	8.06313	0.358446	0.998756	0.61457	9.927	2.29526	0.102761	0.19736	0.146398
Wenzhou	21	2018	0.455751	3.61415	1.66005	4512.78	8.41467	0.1063	1.46441	0.649545	8.881	2.18391	0.14554	0.353764	0.103016
Taizhou	22	2018	0.438635	3.2155	1.49523	2722.24	7.90921	0.276826	1.11235	0.611037	3.5216	1.25892	0.134112	0.229537	0.102248
Lishui	23	2018	0.376382	3.16248	1.37838	966.034	6.8732	0.237887	1.25078	0.643046	2.1008	0.742318	0.309765	0.165741	0.114148
Quzhou	24	2018	0.4028	3.16116	1.52328	1092.83	6.99653	0.442537	1.10024	0.70562	1.4413	0.365545	0.242042	0.0895736	0.0884496
Ningbo	25	2018	0.520748	3.52462	1.79993	5189.95	8.55448	0.118658	0.89561	0.429439	14.9804	2.70674	0.148351	0.688226	0.408773
Xuancheng	26	2018	0.361565	2.41599	1.04855	1815.99	7.50439	0.20249	0.841922	0.458262	0.718	-0.331286	0.219677	0.130681	0.0244444
Suzhou	27	2018	0.372268	2.35808	0.952175	1620.43	7.39045	0.515125	1.29207	0.825905	2.5102	0.920362	0.243272	0.044551	0.0575951
Chuzhou	28	2018	0.364763	2.55418	1.13516	2226.18	7.70804	0.182549	0.699923	0.389498	5.3418	1.67556	0.225332	0.0531278	0.0954626
Chizhou	29	2018	0.361924	2.36268	0.890234	801.067	6.68594	0.225535	1.10594	0.577695	2.6115	0.959925	0.225475	0.0666667	0.119259
Fuyang	30	2018	0.399037	3.80595	1.50216	1993.28	7.59754	0.563924	0.965155	0.724416	3.6823	1.30354	0.326605	0.0193277	0.0218021
Lu'an	31	2018	0.356856	3.51511	1.43387	1360.8	7.21583	0.286147	1.08643	0.606261	3.63	1.28923	0.320623	0.692699	0.224109
Hefei	32	2018	0.488555	3.70516	1.74445	6802.38	8.82503	0.162643	1.08878	0.533099	49.7131	3.90627	0.128457	0.476913	0.606596
Bengbu	33	2018	0.412466	2.28358	1.05091	2180.31	7.68722	0.45147	0.976608	0.661525	6.1614	1.8183	0.172509	0.147734	0.138203
Huainan	34	2018	0.388933	3.09631	1.26638	1046.32	6.95304	0.104712	0.915396	0.428986	5.9775	1.788	0.216332	0.140256	0.104051
Tongling	35	2018	0.412914	2.67481	1.15648	1462.02	7.28757	0.0240529	0.646524	0.273041	3.4062	1.2256	0.16167	0.287427	0.0964912
Maanshan	36	2018	0.427001	1.98284	0.844801	2483.55	7.81744	0.097782	0.781489	0.371265	5.6125	1.725	0.118115	0.167336	0.163712
Huaibei	37	2018	0.423071	2.44878	0.951203	1152.93	7.05006	0.366983	0.703521	0.501599	3.8717	1.35369	0.169207	0.0710092	0.161881
Wuhu	38	2018	0.426899	2.16563	1.03952	3666.44	8.20698	0.142486	0.838827	0.421023	13.3672	2.5928	0.139405	0.231594	0.145039
Anqing	39	2018	0.3624	2.66904	1.02685	1949.33	7.57524	0.0591607	0.79607	0.353924	3.7413	1.31943	0.219124	0.0619697	0.0766098
Huangshan	40	2018	0.39163	3.0916	1.22301	743.935	6.61195	0.191426	1.62493	0.764827	2.263	0.816691	0.273803	0.102081	0.0894631
Bozhou	41	2018	0.370357	2.95613	1.30195	1259.3	7.13831	1.46807	1.1473	1.33976	1.3035	0.265053	0.269033	0.0412633	0.036484
Nanchang	42	2018	0.49414	4.2763	2.2656	5634.22	8.63661	0.131361	0.910605	0.443058	61.0624	4.1119	0.142647	0.496692	0.518947
Jingdezhen	43	2018	0.397587	2.31333	0.96599	988.935	6.89663	0.0229584	0.964015	0.399381	1.8223	0.600099	0.241022	0.0365294	0.255706
Pingxiang	44	2018	0.393326	2.03316	0.840246	1449.65	7.27908	0.13262	1.02365	0.489033	2.8147	1.03486	0.243086	0.11225	0.0761
Jiujiang	45	2018	0.356849	2.17928	0.930713	3025.9	8.01497	0.0830346	0.842314	0.386746	9.2709	2.22688	0.206017	0.150746	0.1513
Xinyu	46	2018	0.447513	1.90832	0.799622	1144.75	7.04295	0.112856	0.908412	0.431078	3.5554	1.26847	0.136526	0.046	0.0724
Yingtan	47	2018	0.370963	1.7757	0.828161	741.611	6.60883	0.00119343	0.69186	0.27746	0.9207	-0.082621	0.171169	0.0990698	0.171008
Ganzhou	48	2018	0.366895	3.2451	1.4417	2794.16	7.93529	0.308589	1.06582	0.611481	9.7425	2.2765	0.305492	0.0500815	0.0686239
Yichun	49	2018	0.373975	2.55864	1.0633	2287.04	7.73502	0.232361	0.9556	0.521657	4.7867	1.56584	0.239995	0.0264463	0.0375372
Shangrao	50	2018	0.311278	2.81714	1.2056	2251.94	7.71955	0.250807	0.904752	0.512385	3.25	1.17865	0.280621	0.0917744	0.0284918
Ji'an	51	2018	0.345776	2.69249	1.07393	2145.04	7.67092	0.138669	0.941786	0.459916	4.0921	1.40906	0.278106	0.0734137	0.0726531
Fuzhou	52	2018	0.370226	2.65917	1.16375	1551.36	7.34689	0.385309	1.09038	0.667336	3.2349	1.174	0.291991	0.0246296	0.0401157
Wuhan	53	2018	0.617089	3.54003	1.8077	8706.06	9.07177	0.0442271	1.27118	0.535009	96.9323	4.57401	0.129943	0.812398	1.04028
Huangshi	54	2018	0.390727	1.8558	0.764638	1710.54	7.44456	0.1187	0.604679	0.313091	4.5773	1.52111	0.15529	0.143443	0.166117
Shiyan	55	2018	0.365639	2.15779	0.807012	1723.98	7.45239	0.119796	0.884584	0.425711	5.1104	1.63128	0.214062	0.278991	0.154784
Jingzhou	56	2018	0.299588	2.2805	0.768001	2477.85	7.81515	0.2394	0.846436	0.482214	8.2335	2.10821	0.208042	0.0391732	0.0836193
Yichang	57	2018	0.377982	1.6721	0.763983	2873.82	7.9634	0.223533	0.724933	0.424093	5.7661	1.752	0.123907	0.925765	0.426913
Xiangyang	58	2018	0.375409	1.329	0.515129	4097.96	8.31824	0.0530863	0.755974	0.334242	4.0808	1.40629	0.155684	0.386216	0.411537
Ezhou	59	2018	0.424418	1.23777	0.515309	1090.07	6.994	0.340752	0.739873	0.5004	1.4995	0.405132	0.121904	0.250631	0.159189
Jingmen	60	2018	0.324168	1.68905	0.599288	1996.16	7.59898	0.173622	0.718089	0.391409	1.5519	0.43948	0.145738	0.156246	0.101945
Xiaogan	61	2018	0.333179	1.93476	0.657156	2273.77	7.7292	0.28238	0.756355	0.47197	3.5624	1.27043	0.199967	0.502181	0.142066
Huanggang	62	2018	0.307919	2.41165	0.778979	2411.1	7.78784	0.260981	0.994129	0.55424	4.1921	1.4332	0.237143	0.151511	0.058502
Xianning	63	2018	0.351808	1.80565	0.705333	1865.47	7.53127	0.68496	0.773484	0.720369	3.0554	1.11691	0.182282	0.0488852	0.090623
Suizhou	64	2018	0.348931	2.02525	0.682613	1260.45	7.13923	0.423069	0.774053	0.563463	0.6794	-0.386545	0.152431	0.0541434	0.0670518
Changsha	65	2018	0.520072	3.36209	1.66865	8438.06	9.04051	0.0734158	1.2928	0.561169	70.3519	4.25351	0.118217	0.45775	0.704431
Zhuzhou	66	2018	0.412481	1.89669	0.697183	2843.84	7.95291	0.167456	1.12846	0.551859	9.3298	2.23321	0.173388	0.169851	0.138437
Xiangtan	67	2018	0.415492	1.81581	0.829208	2427.59	7.79466	0.249053	0.954159	0.531095	13.6049	2.61043	0.142256	0.172664	0.123287
Hengyang	68	2018	0.355136	1.8084	0.604091	2885.28	7.96738	0.332079	1.64673	0.857938	16.6644	2.81327	0.174484	0.0863546	0.0593633
Shaoyang	69	2018	0.335284	2.39696	0.796117	2024.11	7.61289	0.358998	1.37201	0.764205	3.3634	1.21295	0.307496	0.0273068	0.0269324
Yueyang	70	2018	0.373062	1.27513	0.479001	2912.71	7.97684	0.120757	1.17002	0.540462	5.0008	1.6096	0.155897	0.0957996	0.202408
Changde	71	2018	0.391461	1.44002	0.532507	2539.38	7.83967	0.258722	1.36995	0.703213	5.2994	1.66759	0.161488	0.175669	0.156149
Zhangjiajie	72	2018	0.362521	2.61869	1.1431	387.133	5.95877	0.200872	4.07054	1.74874	1.4905	0.399112	0.30329	0.0951176	0.0257059
Yiyang	73	2018	0.360085	1.70286	0.606939	1654.33	7.41115	0.403345	1.25893	0.745578	3.9941	1.38482	0.202654	0.0276569	0.0398117
Yongzhou	74	2018	0.326733	2.00415	0.749362	2043.81	7.62257	0.323476	1.48204	0.786902	2.9931	1.09631	0.255203	0.115845	0.0550078
Chenzhou	75	2018	0.355418	1.58599	0.58037	2914.56	7.97748	0.207176	1.03332	0.537633	2.9809	1.09223	0.174466	0.108561	0.189813
Loudi	76	2018	0.365409	1.88215	0.644087	1507.07	7.31792	0.227955	0.988529	0.532184	3.4	1.22378	0.196886	0.108769	0.0430989
Huaihua	77	2018	0.348469	2.06665	0.744148	1376.61	7.22738	0.318796	1.87201	0.94008	3.1233	1.13889	0.30546	0.064313	0.0554771
Chongqing	78	2018	0.574257	3.29405	1.54327	18661.4	9.83421	0.169412	1.27946	0.613432	76.2811	4.33443	0.222998	0.421516	0.241313
Chengdu	79	2018	0.544279	4.43721	2.04806	10344.6	9.24422	0.0490201	1.27431	0.539137	84.0297	4.43117	0.119758	2.25719	1.27257
Zigong	80	2018	0.402426	1.93299	0.718273	962.069	6.86909	0.306697	0.920164	0.552084	3.9868	1.38299	0.172224	0.147214	0.123313
Panzhihua	81	2018	0.365722	1.57346	0.685709	805.648	6.69165	0.0346974	0.550722	0.241107	2.6617	0.978965	0.117543	0.681296	0.544074
Luzhou	82	2018	0.378363	2.5658	1.01132	2162.59	7.67906	0.415866	0.703782	0.531033	4.7978	1.56816	0.243163	0.130431	0.0382941
Deyang	83	2018	0.353635	1.86853	0.65149	1474.01	7.29574	0.594867	0.83981	0.692844	11.2999	2.42479	0.12284	0.0801034	0.144522
Mianyang	84	2018	0.383006	2.61133	0.940718	1663.51	7.41669	0.482605	1.15469	0.751437	15.58	2.74599	0.17716	0.164067	0.720317
Guangyuan	85	2018	0.347216	2.86162	1.01582	815.963	6.70437	0.554174	0.906977	0.695295	1.4939	0.40139	0.345469	0.0752824	0.0537542
Suining	86	2018	0.361806	2.13907	0.852037	1398.48	7.24314	1.16697	0.867761	1.04729	1.3389	0.291848	0.206496	0.0571507	0.0235616
Neijiang	87	2018	0.373359	1.80701	0.638702	886.846	6.78767	0.321311	0.952161	0.573651	3.4192	1.22941	0.172401	0.137985	0.0708738
Leshan	88	2018	0.355457	2.33821	0.965196	1449.57	7.27902	0.234743	1.00783	0.543978	5.1669	1.64227	0.18752	0.101795	0.0530769
Nanchong	89	2018	0.332882	2.61901	0.977637	2102.19	7.65074	0.767073	0.971032	0.848657	7.6212	2.03093	0.246865	0.261951	0.0715247
Yibin	90	2018	0.375013	2.2765	0.807805	1914.27	7.55709	0.301003	0.765902	0.486963	2.82	1.03674	0.205302	0.0763587	0.0394203
Guang'an	91	2018	0.339607	2.14189	0.647548	1561.73	7.35355	0.267946	0.871767	0.509474	1.3593	0.30697	0.231181	0.0879004	0.0319048
Dazhou	92	2018	0.332365	2.62103	0.889204	1940.15	7.57052	0.451749	1.25861	0.774492	2.6167	0.961914	0.247714	0.139775	0.0912462
Ziyang	93	2018	0.370892	1.99304	0.662794	524.6	6.26264	0.854462	0.772641	0.821734	0.4787	-0.736681	0.179834	0.0577168	0.0705491
Meishan	94	2018	0.373699	2.4921	0.830314	1251.92	7.13243	0.447556	0.929089	0.640169	2.7843	1.024	0.187334	0.0944928	0.0595072
Bazhong	95	2018	0.304472	3.04082	1.10923	1504.95	7.31652	0.339413	0.730761	0.495952	0.5455	-0.606052	0.489068	0.103859	0.0460598
Ya'an	96	2018	0.319558	2.76046	1.01813	517.511	6.24903	0.387884	0.849041	0.572346	5.1388	1.63682	0.202038	0.216536	0.0509804
Guiyang	97	2018	0.509141	6.25786	3.26784	4591.54	8.43197	0.111733	1.57845	0.698421	37.8986	3.63491	0.164335	0.88622	0.727201
Liupanshui	98	2018	0.333393	1.64137	0.792481	1938.38	7.56961	0.319717	0.856878	0.534581	1.9723	0.6792	0.212044	0.0731805	0.0553582
Zunyi	99	2018	0.405199	2.58306	1.05642	2879.06	7.96522	0.592226	0.941964	0.732121	9.3021	2.23024	0.212956	0.169259	0.0699662
Anshun	100	2018	0.337479	2.40029	1.09343	905.776	6.80879	0.432404	1.56663	0.886092	1.925	0.654926	0.321717	0.124145	0.0742763
Kunming	101	2018	0.433072	5.73984	3.12432	4449.93	8.40064	0.0855143	1.44584	0.629643	54.7277	4.00237	0.145347	0.696699	0.553914
Zhaotong	102	2018	0.283785	2.65938	0.905232	1056.19	6.96243	0.804907	0.82737	0.813893	1.499	0.404798	0.517139	0.0954054	0.0642342
Qujing	103	2018	0.32994	1.86037	0.743951	2280.72	7.73225	0.452013	1.12665	0.721868	3.2238	1.17056	0.237039	0.128724	0.0594056
Yuxi	104	2018	0.338498	2.00257	0.765248	1202.93	7.09252	0.293101	0.753166	0.477127	1.6799	0.518734	0.186072	0.118768	0.064352
Pu'er	105	2018	0.25805	2.52054	1.16376	724.438	6.5854	0.498703	1.04286	0.716368	1.2115	0.191859	0.442628	0.0883735	0.0989759
Baoshan	106	2018	0.309034	2.51201	1.0709	1000.84	6.9086	0.475508	1.02625	0.695806	1.5135	0.414425	0.35401	0.0899091	0.1185
Lijiang	107	2018	0.313319	3.54739	1.46544	472.218	6.15744	0.581564	1.16403	0.814553	2.1892	0.783536	0.476973	0.0537795	0.118701
Lincang	108	2018	0.273089	1.79148	0.800595	1456.82	7.28401	0.246388	1.22945	0.639612	1.0671	0.0649447	0.424278	0.0248864	0.0571212
Shanghai	1	2019	0.792218	5.16704	1.93479	8012.22	8.98872	0.00499536	2.6947	1.08088	52.6585	3.96383	0.214364	5.20025	2.4646
Nanjing	2	2019	0.657777	4.92637	2.39369	7343.38	8.90155	0.0627243	1.72613	0.728088	87.7894	4.47494	0.118172	1.86408	1.35297
Wuxi	3	2019	0.584225	2.62927	1.14383	5686.9	8.64592	0.0305599	1.08425	0.452034	11.9976	2.48471	0.0942896	0.871988	0.525527
Xuzhou	4	2019	0.454581	1.9507	0.814721	5759.35	8.65858	0.133459	1.24133	0.576607	13.4722	2.60063	0.123369	0.321785	0.111094
Changzhou	5	2019	0.537942	2.67131	1.16112	4423.08	8.39459	0.0620183	1.05242	0.45818	12.9965	2.56468	0.0883921	0.484753	0.43787
Suzhou	6	2019	0.61332	3.21111	1.56564	6371.22	8.75955	0.0981997	1.08534	0.493054	24.9022	3.21496	0.111325	1.02123	0.566667
Nantong	7	2019	0.466804	2.55113	1.08834	5751.72	8.65725	0.294824	0.94577	0.555202	11.1912	2.41513	0.10366	0.407237	0.1815
Lianyungang	8	2019	0.41754	2.25606	1.10233	2966.98	7.9953	0.231157	1.03684	0.55343	4.7006	1.54769	0.148464	0.395712	0.183521
Huai'an	9	2019	0.414153	2.06647	0.997623	3290.1	8.09867	0.376479	1.15486	0.687831	7.5558	2.02232	0.136696	0.220268	0.147929
Yancheng	10	2019	0.404367	2.26399	1.02965	4905.35	8.49808	0.122923	1.14306	0.530979	6.7439	1.90864	0.153897	0.210195	0.126845
Yangzhou	11	2019	0.456296	2.06416	0.918778	4345.86	8.37698	0.202515	1.00042	0.521677	8.6964	2.16291	0.104607	0.513829	0.369912
Zhenjiang	12	2019	0.482842	2.64067	1.28049	2019.96	7.61083	0.0891432	0.988678	0.448957	10.0135	2.30393	0.112976	0.422111	0.344407
Taizhou	13	2019	0.437205	2.43481	1.07768	4194.08	8.34143	0.320292	0.91648	0.558767	6.5793	1.88393	0.115769	0.388743	0.167046
Suqian	14	2019	0.389582	1.99651	0.995102	2500.43	7.82422	0.379361	1.09525	0.665716	1.3308	0.28578	0.163195	0.396014	0.0583953
Hangzhou	15	2019	0.592034	5.52147	2.68246	7242.34	8.8877	0.0954333	2.08672	0.891949	44.6683	3.79926	0.127031	1.53482	1.21301
Jiaxing	16	2019	0.473391	3.22586	1.49058	3719.15	8.22125	0.0706617	0.814739	0.368293	7.2365	1.97914	0.142809	1.02011	0.37717
Huzhou	17	2019	0.461853	3.19738	1.54339	2047.89	7.62457	0.159453	0.873386	0.445026	2.8834	1.05897	0.149541	0.426567	0.1925
Zhoushan	18	2019	0.46315	3.3872	1.76817	1693.15	7.43435	0.315193	1.57646	0.819699	2.4585	0.899551	0.235686	1.00062	0.290619
Jinhua	19	2019	0.431671	3.97144	1.83754	2536.4	7.8385	0.108032	1.40796	0.628003	8.1338	2.09603	0.145686	0.523618	0.133923
Shaoxing	20	2019	0.473819	3.10252	1.47509	3499.07	8.16025	0.274435	1.01106	0.569084	10.4232	2.34403	0.110858	0.232031	0.150335
Wenzhou	21	2019	0.460679	3.7369	1.74532	4977.6	8.5127	0.0677545	1.29528	0.558764	10.4298	2.34467	0.164112	0.395565	0.124147
Taizhou	22	2019	0.445168	3.47684	1.65654	3013.52	8.01086	0.209753	1.0735	0.55525	3.7349	1.31772	0.150045	0.442669	0.10799
Lishui	23	2019	0.380874	3.5124	1.51174	1077.13	6.98205	0.250251	1.40951	0.713956	2.0952	0.739649	0.356463	0.29845	0.105387
Quzhou	24	2019	0.406524	3.37985	1.6231	1172.61	7.06699	0.186673	1.28378	0.625516	1.6409	0.495245	0.285262	0.256667	0.11155
Ningbo	25	2019	0.533729	3.50981	1.81679	5610.33	8.63237	0.0894593	1.01679	0.460391	15.6455	2.75018	0.147509	1.0728	0.430806
Xuancheng	26	2019	0.358274	2.20799	0.96377	2003.04	7.60242	0.199728	0.911628	0.484488	0.7354	-0.307341	0.208609	0.178781	0.0554839
Suzhou	27	2019	0.366654	2.22106	0.957995	1837.57	7.5162	0.523186	1.38116	0.866377	2.9806	1.09212	0.227317	0.0495897	0.0779635
Chuzhou	28	2019	0.388541	1.7931	0.832285	2553.43	7.84519	0.156073	0.862877	0.438795	5.5739	1.71809	0.156451	0.182242	0.0868352
Chizhou	29	2019	0.372617	2.13357	0.824148	886.781	6.7876	0.284087	1.03579	0.584767	2.9989	1.09825	0.197839	0.270432	0.140432
Fuyang	30	2019	0.409145	2.78649	1.18121	2270.35	7.72769	0.317806	1.2788	0.702202	4.2708	1.4518	0.242248	0.0604735	0.0326927
Lu'an	31	2019	0.361324	3.17549	1.35809	1556.76	7.35036	0.185493	1.39651	0.669901	4.3599	1.47245	0.292587	0.725888	0.225042
Hefei	32	2019	0.502849	3.34374	1.62689	7414.6	8.91121	0.14662	1.66942	0.75574	53.6242	3.982	0.119318	1.02387	0.687403
Bengbu	33	2019	0.420536	2.11305	1.01252	2328.57	7.75301	0.358928	1.15516	0.677419	6.5651	1.88177	0.164081	0.21158	0.103808
Huainan	34	2019	0.39557	2.86898	1.20767	1080.85	6.9855	0.118718	1.21027	0.555338	6.493	1.87072	0.202225	0.0966496	0.0863939
Tongling	35	2019	0.381255	2.75793	1.26177	1697.4	7.43685	0.0471377	1.04015	0.444341	3.4314	1.23297	0.17595	0.336082	0.147427
Maanshan	36	2019	0.425249	2.02389	0.869232	2630.08	7.87477	0.101318	0.951788	0.441506	6.178	1.82099	0.120006	0.470568	0.221921
Huaibei	37	2019	0.419509	2.45899	1.00175	1277.45	7.15262	0.161478	1.18207	0.569716	4.4058	1.48292	0.176261	0.304932	0.0842466
Wuhu	38	2019	0.437555	2.17716	1.03809	4018.42	8.29864	0.0717659	0.976112	0.433504	14.0361	2.64163	0.138882	0.341179	0.198128
Anqing	39	2019	0.37668	2.35318	0.938859	2163.76	7.6796	0.0409132	1.0236	0.433987	4.2588	1.44899	0.194697	0.156295	0.102363
Huangshan	40	2019	0.396709	2.80184	1.16436	813.121	6.70088	0.153135	1.66917	0.759549	2.2604	0.815542	0.240611	0.215436	0.173758
Bozhou	41	2019	0.376842	2.44604	1.13777	1423	7.26053	0.529063	1.42982	0.889365	1.8587	0.619877	0.213489	0.166817	0.0192308
Nanchang	42	2019	0.492936	4.61843	2.47761	6208.91	8.73374	0.091243	1.02868	0.466218	63.0485	4.1439	0.149054	0.560541	0.611231
Jingdezhen	43	2019	0.406522	2.41275	1.02814	1091.78	6.99557	0.212891	1.11146	0.57232	3.3941	1.22204	0.255062	0.0761988	0.0335673
Pingxiang	44	2019	0.390761	2.50277	1.07159	1590.27	7.37166	0.164457	1.0827	0.531753	3.2079	1.16562	0.296557	0.04965	0.08755
Jiujiang	45	2019	0.403658	2.16027	0.939823	3289.16	8.09839	0.16174	0.926623	0.467693	9.8262	2.28505	0.208843	0.136952	0.127638
Xinyu	46	2019	0.449528	2.30397	0.995391	1259.23	7.13826	0.159705	1.00472	0.49771	3.9649	1.37748	0.160582	0.10784	0.15848
Yingtan	47	2019	0.394729	1.77469	0.824949	806.873	6.69317	0.0160111	0.765542	0.315824	1.0026	0.00259663	0.164785	0.26938	0.309457
Ganzhou	48	2019	0.385844	2.95171	1.3887	3087.55	8.03513	0.318632	1.26435	0.696918	10.5348	2.35468	0.289995	0.0653408	0.0530417
Yichun	49	2019	0.386814	2.34599	1.00412	2504.31	7.82577	0.316417	1.10383	0.631383	5.5177	1.70796	0.230922	0.0542715	0.0379636
Shangrao	50	2019	0.383251	2.80293	1.2469	2463.62	7.80939	0.229666	1.28806	0.653024	3.8597	1.35059	0.291262	0.162131	0.042686
Ji'an	51	2019	0.361961	2.57233	1.06565	2335.95	7.75618	0.157329	0.979268	0.486104	4.2391	1.44435	0.26032	0.0682222	0.0610185
Fuzhou	52	2019	0.374318	2.73192	1.24553	1694.09	7.4349	0.474298	1.25777	0.787686	1.7807	0.577007	0.314277	0.0453118	0.0432102
Wuhan	53	2019	0.634148	3.60907	1.88433	9559.25	9.16526	0.0413718	1.64545	0.683003	100.689	4.61204	0.137897	1.02668	1.09049
Huangshi	54	2019	0.388197	1.84202	0.780834	1926.07	7.56324	0.126962	0.847331	0.41511	4.7487	1.55787	0.150356	0.245421	0.178681
Shiyan	55	2019	0.374799	2.0139	0.755298	1927.41	7.56393	0.101242	1.08265	0.493805	6.0112	1.79362	0.202159	0.320983	0.157688
Jingzhou	56	2019	0.30887	2.10568	0.75621	2767.76	7.92579	0.144724	1.22959	0.57867	9.2589	2.22559	0.194582	0.0458399	0.0977708
Yichang	57	2019	0.372099	1.65627	0.790295	3477.32	8.15402	0.108844	0.968947	0.452885	6.0008	1.79189	0.133825	1.04675	0.502609
Xiangyang	58	2019	0.401171	1.30662	0.51988	4593.81	8.43247	0.0466161	0.873528	0.377381	5.1099	1.63118	0.151607	0.549881	0.471831
Ezhou	59	2019	0.41781	1.20065	0.523333	1223.06	7.10911	0.315647	0.889165	0.545054	1.5814	0.458311	0.109919	0.428036	0.164107
Jingmen	60	2019	0.326132	1.67893	0.617139	2235.7	7.71231	0.258748	0.862704	0.50033	1.87	0.625938	0.144384	0.25646	0.116392
Xiaogan	61	2019	0.347775	1.7257	0.598232	2553.45	7.8452	0.258158	1.02504	0.564911	3.6412	1.29231	0.177678	0.583534	0.166194
Huanggang	62	2019	0.31869	2.35273	0.800473	2683.55	7.8949	0.263313	1.1903	0.634108	4.1207	1.41602	0.230021	0.170583	0.0534553
Xianning	63	2019	0.359605	1.69416	0.694345	2083.73	7.64191	0.47368	0.979181	0.67588	3.3025	1.19468	0.175716	0.168557	0.087541
Suizhou	64	2019	0.353767	1.92142	0.660463	1402.88	7.24628	0.399965	0.848996	0.579578	0.7468	-0.291958	0.135959	0.0299197	0.0698394
Changsha	65	2019	0.529512	3.61858	1.81971	9290.31	9.13673	0.0904667	1.52607	0.664708	66.586	4.19849	0.123206	0.559892	0.861707
Zhuzhou	66	2019	0.414022	1.80511	0.720811	3190.79	8.06802	0.255095	1.04773	0.572151	10.1896	2.32137	0.174285	0.280174	0.173682
Xiangtan	67	2019	0.399195	1.86981	0.897212	2699.49	7.90082	0.316602	0.897972	0.54915	14.0579	2.64318	0.140207	0.348616	0.119446
Hengyang	68	2019	0.359054	1.80133	0.647429	3225.75	8.07892	0.3567	1.74166	0.910682	12.877	2.55544	0.177889	0.150615	0.07734
Shaoyang	69	2019	0.335876	2.15371	0.756077	2220.45	7.70546	0.434419	2.02384	1.07019	3.659	1.29719	0.270299	0.047046	0.0270702
Yueyang	70	2019	0.368521	1.25364	0.525839	3236.89	8.08237	0.211658	1.22814	0.61825	5.3253	1.67247	0.140855	0.196193	0.249877
Changde	71	2019	0.394919	1.48957	0.580217	2785.7	7.93225	0.283078	1.20714	0.652701	5.7271	1.74521	0.167919	0.249454	0.172566
Zhangjiajie	72	2019	0.355891	2.98843	1.41403	417.329	6.03387	0.332512	4.93216	2.17237	1.6204	0.482673	0.340491	0.16213	0.0359172
Yiyang	73	2019	0.360895	1.84684	0.704734	1785.03	7.48719	0.398771	0.980986	0.631657	4.4329	1.48905	0.213403	0.0743763	0.0561734
Yongzhou	74	2019	0.342569	1.91686	0.771559	2248.19	7.71788	0.573417	1.66258	1.00908	3.6637	1.29847	0.246406	0.101693	0.0564596
Chenzhou	75	2019	0.347236	1.71552	0.682072	3249.74	8.08633	0.316411	1.35211	0.730692	3.0634	1.11953	0.182723	0.107566	0.203408
Loudi	76	2019	0.364754	1.90976	0.712018	1665.31	7.41777	0.470313	1.31751	0.809191	3.9221	1.36663	0.195536	0.156	0.0577143
Huaihua	77	2019	0.345712	2.09031	0.791383	1522.54	7.32813	0.432394	2.1057	1.10172	3.3239	1.20114	0.290852	0.0864122	0.0651527
Chongqing	78	2019	0.590648	3.14269	1.53491	19725.1	9.88965	0.17553	1.3224	0.634277	83.4864	4.42468	0.205358	0.418422	0.222102
Chengdu	79	2019	0.57574	4.33341	2.06497	11379.1	9.33953	0.0310578	2.12682	0.869364	87.9335	4.47658	0.117966	2.69995	1.29181
Zigong	80	2019	0.413687	2.28775	0.839237	1087.14	6.9913	0.653409	1.14086	0.848391	4.5272	1.5101	0.162869	0.169906	0.0773438
Panzhihua	81	2019	0.350516	1.88809	0.818152	883.796	6.78423	0.244099	0.667706	0.413542	1.5977	0.468565	0.135968	1.79296	0.305926
Luzhou	82	2019	0.393006	2.30846	0.961599	2419.94	7.7915	0.555549	0.82444	0.663106	6.5158	1.87423	0.212923	0.224322	0.0336739
Deyang	83	2019	0.389807	1.95286	0.706373	1628.79	7.39559	0.553649	0.774162	0.641854	11.9732	2.48267	0.123372	0.137396	0.103021
Mianyang	84	2019	0.392768	2.42786	0.867009	1889.75	7.5442	0.404265	1.21806	0.729783	15.6732	2.75195	0.158764	0.136573	0.0809605
Guangyuan	85	2019	0.340077	2.63406	0.977568	919.591	6.82393	0.601461	1.02417	0.770545	1.6771	0.517066	0.275039	0.119498	0.0517726
Suining	86	2019	0.363826	2.09693	0.870696	1566.3	7.35647	0.988842	0.886239	0.947801	1.434	0.360468	0.199161	0.233591	0.0224033
Neijiang	87	2019	0.377277	1.96774	0.712282	994.154	6.90189	0.463376	1.43463	0.851878	3.7671	1.32631	0.189846	0.274755	0.0442892
Leshan	88	2019	0.362696	2.25669	0.926655	1627.87	7.39503	0.333247	1.02114	0.608405	4.7863	1.56576	0.170217	0.161486	0.0956
Nanchong	89	2019	0.341352	2.50187	0.977009	2381.78	7.77561	0.532544	1.04557	0.737753	8.5332	2.14396	0.239102	0.160124	0.0543923
Yibin	90	2019	0.391354	2.05169	0.757759	2161.21	7.67843	0.537824	0.775746	0.632993	3.1563	1.1494	0.178179	0.11567	0.0315942
Guang'an	91	2019	0.348893	2.23882	0.744183	1727.27	7.4543	0.733438	1.54532	1.05819	1.6146	0.479087	0.243872	0.142418	0.0337908
Dazhou	92	2019	0.349387	2.39977	0.838963	2172.97	7.68385	0.669758	1.40214	0.962711	3.1778	1.15619	0.20567	0.158816	0.076525
Ziyang	93	2019	0.358113	2.93963	1.05092	488.927	6.19221	0.715055	1.67496	1.09902	0.79	-0.235722	0.245358	0.0619591	0.0136257
Meishan	94	2019	0.381626	2.59431	0.911008	1405.9	7.24843	0.50118	1.24031	0.796834	3.3618	1.21248	0.187915	0.112749	0.0330994
Bazhong	95	2019	0.313845	2.7884	1.06672	1665.98	7.41817	0.576689	1.60324	0.987309	0.7049	-0.349699	0.413467	0.418825	0.0795355
Ya'an	96	2019	0.32683	2.72277	1.05634	571.85	6.34888	0.674526	1.62205	1.05354	5.8765	1.77096	0.201171	0.390327	0.068366
Guiyang	97	2019	0.52185	6.4341	3.4796	4660.41	8.44686	0.11879	1.59319	0.708551	41.1134	3.71633	0.177926	0.764112	0.716145
Liupanshui	98	2019	0.332728	2.16256	1.12593	1874.42	7.53605	0.4751	0.907846	0.648198	2.4272	0.886738	0.253798	0.154136	0.0453824
Zunyi	99	2019	0.424827	2.56098	1.1209	2930.89	7.98306	0.636582	0.915391	0.748105	10.0328	2.30586	0.213435	0.194139	0.0540904
Anshun	100	2019	0.338571	2.34434	1.16601	864.11	6.7617	0.413063	1.62212	0.896685	2.15	0.765468	0.325223	0.141466	0.0687296
Kunming	101	2019	0.448804	5.05925	2.75702	4574.52	8.42826	0.0620777	1.98536	0.83139	62.2583	4.13129	0.126754	0.561194	0.478667
Zhaotong	102	2019	0.293327	2.3682	0.883708	1274.82	7.15056	0.689445	1.17109	0.882102	1.6743	0.515395	0.536549	0.0695067	0.0859641
Qujing	103	2019	0.352398	1.56933	0.627336	2588.61	7.85888	0.377698	1.18991	0.702584	3.5561	1.26866	0.205299	0.0766609	0.0992907
Yuxi	104	2019	0.369279	1.69096	0.687471	1097.07	7.0004	0.30732	1.07388	0.613944	1.9212	0.65295	0.150098	0.109746	0.0687917
Pu'er	105	2019	0.281626	2.0331	0.972481	917.138	6.82126	0.316849	1.92433	0.959841	1.1688	0.155978	0.34449	0.104588	0.122159
Baoshan	106	2019	0.328091	2.06869	0.965292	1180.99	7.07411	0.695106	1.05836	0.840409	1.8379	0.608624	0.28192	0.180045	0.1019
Lijiang	107	2019	0.320476	2.81911	1.19464	542.206	6.29565	0.381376	1.72185	0.917567	2.2446	0.808527	0.365699	0.102677	0.075
Lincang	108	2019	0.279482	1.66086	0.749571	1831.23	7.51274	0.491604	1.79961	1.01481	1.1379	0.129184	0.361146	0.0860985	0.0340909

## Sheet: new urbanization
city	id	year	The number of internet users	Total road freight volume	Total highway passenger volume	GDP/total population	GDP/fixed assets investment	The output values of the second and third industries/total output value	Urban population/total population	The sum of employees in the second and third industries/total employees	Population density	Urban built-up area/total area	Urban built-up area/total population	Investment in real estate development	Green coverage rate in urban built-up areas	Comprehensive utilization rate of industrial solid waste	Domestic sewage treatment rate
Shanghai	1	2003	4320000	30678	2052	39117	2.54915	98.52	0.776132	99.51	2116.02	0.0866709	4.09593e-05	9012427	35.99	97	21
Nanjing	2	2003	824554	9266	15348	27307	1.65225	95.63	0.85588	99.02	869.386	0.0678806	7.80787e-05	1838038	43.51	83	61
Wuxi	3	2003	431396	5891	15077	43155	2.12827	96.94	0.496226	98.88	924.269	0.0376608	4.07466e-05	1317920	37.5	97	67
Xuzhou	4	2003	89892	5052	6292	9992	2.36481	84.78	0.130302	96.98	807.124	0.00790993	9.80015e-06	300958	29.52	93	38
Changzhou	5	2003	215900	4040	10820	26149	2.01843	94.44	0.6164	98.9	791.36	0.0210926	2.66536e-05	527754	35.1	99	83
Suzhou	6	2003	461934	5389	22835	47693	1.98843	96.95	0.351439	98.46	696.242	0.0175613	2.52229e-05	1779403	37.18	97	76
Nantong	7	2003	236059	5885	8050	12924	2.24503	85.82	0.106749	97.23	971.904	0.0111149	1.14362e-05	483169	37.5	99	49
Lianyungang	8	2003	75040	3062	5245	7536	1.62404	76.56	0.140286	91.93	623.773	0.00834533	1.33788e-05	197645	29.9	76	32
Huai'an	9	2003	89393	1790	3076	8108	1.84402	76.51	0.186067	91.8	516.203	0.00784353	1.51946e-05	215353	22.22	98	13
Yancheng	10	2003	159437	2986	6112	9330	2.64893	75.28	0.0658247	92.23	531.609	0.00371221	6.98296e-06	231264	28.3	100	8
Yangzhou	11	2003	222015	3977	6880	14290	2.62023	88.69	0.17374	98.88	683.765	0.00878957	1.28547e-05	438181	36.76	96	73
Zhenjiang	12	2003	126093	3856	5704	23995	2.69933	94.74	0.376174	98.15	694.541	0.0204445	2.9436e-05	322858	36.18	90	70
Taizhou	13	2003	113100	2029	3480	11513	2.51483	87.13	0.123675	97.83	869.729	0.00826282	9.50046e-06	311484	33.5	99	70
Suqian	14	2003	15849	1530	2400	5400	1.95819	70.59	0.0657116	93.7	604.629	0.00350672	5.79979e-06	130649	35.8	100	10
Hangzhou	15	2003	661644	12118	19510	32819	2.08571	93.97	0.372678	99.57	387.31	0.0165715	4.2786e-05	2588452	36.57	94	72
Jiaxing	16	2003	217652	2318	10710	25792	1.63269	92.03	0.115119	98.86	850.473	0.0168429	1.98042e-05	724390	26.19	98	34
Huzhou	17	2003	119506	4219	6985	19102	1.83135	88.71	0.251149	99.47	441.354	0.0110416	2.50175e-05	415160	28.48	96	34
Zhoushan	18	2003	76012	1339	5946	17679	1.75765	80.85	0.291083	99.8	674.444	0.0348681	5.16989e-05	181872	32.66	97	18
Jinhua	19	2003	241944	8891	14287	17831	1.94476	92.84	0.100264	99.21	412.081	0.00549551	1.3336e-05	775553	26.78	94	35
Shaoxing	20	2003	421738	6766	12944	25115	2.03591	92.43	0.147197	99.67	525.484	0.00783188	1.49041e-05	744682	39.59	69	50
Wenzhou	21	2003	755829	6477	23550	16558	2.73393	95.28	0.154457	99.71	629.905	0.00967413	1.53581e-05	1349297	22.11	85	9
Taizhou	22	2003	390310	5193	13743	18041	2.57713	90.67	0.249597	98.21	587.196	0.0103847	1.76852e-05	564954	17.62	93	26
Lishui	23	2003	31227	2280	2500	8835	1.53655	82.3	0.0797915	96.88	144.179	0.000987975	6.85245e-06	258282	22.49	68	16
Quzhou	24	2003	104934	4668	3484	9560	1.45698	82.82	0.119838	98.87	277.051	0.00409868	1.47939e-05	355283	35.75	98	30
Ningbo	25	2003	835674	9070	24320	32639	2.13334	93.72	0.198226	99.66	586.3	0.0116935	1.99446e-05	1842589	36.53	77	39
Xuancheng	26	2003	15405	1527	3329	7553	2.7189	78.34	0.0924208	92.8	223.022	0.00159701	7.16079e-06	92567	34.04	72	47
Suzhou	27	2003	50027	3998	6036	3725	3.86333	57.81	0.0953294	94.21	575.355	0.00682129	1.18558e-05	44776	13.95	100	19
Chuzhou	28	2003	65528	3988	4776	6960	4.56569	79.1	0.0626877	94.19	320.151	0.00203135	6.34499e-06	66846	28.86	93	54
Chizhou	29	2003	26293	1872	2592	4876	2.07789	74.08	0.110064	94.58	187.27	0.00263661	1.40791e-05	46293	21.34	34	35
Fuyang	30	2003	60097	2855	4100	2611	2.90462	64.92	0.0893596	96.97	924.91	0.00561432	6.07012e-06	79321	29.13	100	24
Lu'an	31	2003	53794	4913	6933	3127	3.16396	68.99	0.0984914	94.66	372.441	0.00295895	7.94473e-06	93270	18.03	90	43
Hefei	32	2003	664255	3470	5350	10720	1.90102	91.75	0.341349	99.1	608.962	0.0197813	3.24836e-05	896970	35.52	96	73
Bengbu	33	2003	111900	2070	1978	6269	2.4568	80.15	0.230453	96.73	579.519	0.0113239	1.95402e-05	135081	25.03	74	39
Huainan	34	2003	56695	1285	1786	8081	3.15218	89.59	0.670506	98.07	998.774	0.0421688	4.22205e-05	67286	23.59	86	54
Tongling	35	2003	50100	1171	1168	14591	2.19846	95.06	0.550134	96.48	637.107	0.0297574	4.67071e-05	93126	39.93	61	1
Maanshan	36	2003	60108	1110	1281	15638	1.80276	92.95	0.460633	99.64	736.002	0.0355872	4.8352e-05	136244	42.79	61	4
Huaibei	37	2003	22590	2084	1914	6541	2.59119	87.14	0.365451	99.42	744.035	0.0153958	2.06924e-05	60655	33.71	91	70
Wuhu	38	2003	141240	2552	2270	12786	1.99298	91.42	0.308552	99.31	674.766	0.0246307	3.65025e-05	259285	32.61	95	10
Anqing	39	2003	85359	2403	5646	5299	3.10488	77.07	0.0984303	92.31	392.987	0.00226429	5.76173e-06	105231	27.73	78	92
Huangshan	40	2003	43818	1298	2031	7380	2.05328	80.73	0.283303	96.81	149.801	0.00196798	1.31373e-05	108456	42.28	84	12
Bozhou	41	2003	42982	1322	2313	3538	3.3642	62.18	0.0666506	97.22	643.934	0.00604729	9.39117e-06	46034	18.84	100	6
Nanchang	42	2003	467400	3926	4523	14382	2.72771	91.76	0.435632	95.74	606.526	0.0181607	2.99421e-05	600118	36.69	85	17
Jingdezhen	43	2003	31174	1991	1714	9304	2.57574	91.2	0.284221	93.14	282.154	0.008086	2.86581e-05	171012	40.1	82	80
Pingxiang	44	2003	66004	1455	2962	8089	2.60556	88.69	0.263362	98.76	464.437	0.011236	2.41926e-05	68074	40.79	82	7
Jiujiang	45	2003	68436	1304	3807	6692	2.25304	83.17	0.121501	95.19	244.424	0.00257132	1.05199e-05	122990	30.83	44	15
Xinyu	46	2003	22269	1041	932	9922	2.09969	86.53	0.327663	57.73	344.084	0.0113279	3.29218e-05	62343	38.55	67	47
Yingtan	47	2003	31432	1002	832	7491	2.58089	84.49	0.1655	84.6	309.426	0.00534609	1.72774e-05	43623	28.37	53	79
Ganzhou	48	2003	135300	2868	4803	4293	2.21917	70.83	0.0467156	96.48	211.072	0.000938294	4.44538e-06	134959	24.5	47	28
Yichun	49	2003	174000	3319	4614	4754	2.93446	69.82	0.04423	95.15	279.753	0.00149981	5.36121e-06	107133	36.5	34	7
Shangrao	50	2003	142000	2360	4881	4048	2.29778	75.24	0.032949	85.61	288.438	0.000924049	3.20363e-06	174029	33.59	81	51
Ji'an	51	2003	60127	2077	3509	4480	2.75633	70.16	0.07395	90.95	183.147	0.000966388	5.27658e-06	121713	22.7	31	21
Fuzhou	52	2003	136400	1443	2670	4496	2.59094	72.59	0.100476	92.79	199.729	0.00173119	8.66768e-06	167466	12.7	40	37
Wuhan	53	2003	819920	7786	8936	21457	2.57677	94.27	0.496025	96.13	919.696	0.0254556	2.76783e-05	1695468	34.92	94	21
Huangshi	54	2003	95090	3599	2815	10932	3.95259	92.09	0.260392	95.43	553.808	0.0126511	2.28439e-05	43312	37.32	35	39
Shiyan	55	2003	33905	1489	4591	7052	4.1301	87.44	0.145021	98.58	143.851	0.00221791	1.5418e-05	94681	45.94	79	34
Jingzhou	56	2003	38278	1124	3868	6136	4.03795	74.18	0.169805	86.6	456.037	0.00412953	9.05526e-06	69725	29.17	81	32
Yichang	57	2003	81715	4205	6378	11891	1.96515	86.57	0.191489	96.25	188.564	0.00318558	1.68938e-05	127950	40.23	72	57
Xiangyang	58	2003	120225	4692	6774	8708	4.69407	78.76	0.20085	94.95	293.318	0.00403062	1.37415e-05	117245	41.21	79	4
Ezhou	59	2003	26063	340	1769	12066	3.35145	86.79	0.377456	98.67	693.684	0.0292553	4.21739e-05	23407	27.81	91	45
Jingmen	60	2003	41257	2706	3734	10896	4.61558	80.07	0.158051	85.47	242.341	0.00377781	1.55888e-05	39353	48.04	95	3
Xiaogan	61	2003	68069	2911	6505	6812	3.8083	76.32	0.056061	93.66	571.167	0.00493603	8.642e-06	53701	37.04	91	7
Huanggang	62	2003	34412	1040	4440	5343	3.63044	76.96	0.0494273	94.22	415.396	0.00144732	3.4842e-06	35097	33.11	96	45
Xianning	63	2003	41166	622	3080	6246	2.77111	78.44	0.0898247	94.79	282.243	0.00312342	1.10664e-05	19771	26.88	95	10
Suizhou	64	2003	25152	684	1347	6280	4.29201	75.83	0.224557	89.97	267.165	0.00850976	3.18521e-05	28359	23.07	95	40
Changsha	65	2003	654370	9572	9351	14810	1.87786	91.04	0.314045	99.52	509.146	0.0114934	2.25738e-05	1225551	36.62	99	45
Zhuzhou	66	2003	145700	3256	5640	10707	3.65319	86.78	0.209234	98.43	331.441	0.00682221	2.05835e-05	184631	31.56	75	63
Xiangtan	67	2003	146778	2644	2711	10056	2.97955	86.18	0.248874	99.61	562.373	0.0126421	2.24799e-05	118657	44.18	73	2
Hengyang	68	2003	130418	4483	5970	6258	3.70832	76.4	0.129346	98.48	466.297	0.00587394	1.2597e-05	115094	22.8	43	26
Shaoyang	69	2003	123700	3113	10720	3903	4.08673	69.52	0.0855465	95.48	351.584	0.00177628	5.05223e-06	66020	18.75	33	65
Yueyang	70	2003	70227	2826	7165	9400	3.58047	78.68	0.125817	86.17	354.343	0.00500403	1.4122e-05	118558	36.38	80	24
Changde	71	2003	82081	4040	10009	8121	3.99121	76.22	0.0895701	97.54	329.962	0.00307312	9.31356e-06	146735	38.35	56	39
Zhangjiajie	72	2003	36300	976	3290	5213	2.17382	81.13	0.109445	95.59	165.437	0.00200715	1.21324e-05	41894	18.12	43	5
Yiyang	73	2003	64145	2737	4375	5261	3.82783	75.62	0.0898118	74.15	375.914	0.00337615	8.98118e-06	79050	32.67	92	19
Yongzhou	74	2003	49557	2553	4505	4924	3.24715	69.18	0.0562867	95.9	255.851	0.00162437	6.3489e-06	25405	23.68	72	15
Chenzhou	75	2003	75000	6295	5984	7141	2.38755	80.18	0.065895	97.47	234.821	0.00155354	6.61585e-06	166813	38.18	77	47
Loudi	76	2003	60741	5528	8258	5242	2.71989	81.45	0.0789571	98.91	497.585	0.00492793	9.90369e-06	40099	33.08	57	83.67
Huaihua	77	2003	56241	1772	7951	5080	5.04145	77.27	0.0658119	97.04	178.439	0.00110773	6.2079e-06	73828	31.21	51	15
Chongqing	78	2003	938000	28406	55673	8077	1.773	85.05	0.260889	98.82	379.853	0.00635547	1.67314e-05	3278881	16.96	68	10
Chengdu	79	2003	826700	23724	69623	18051	2.37411	91.81	0.352711	99.37	858.596	0.0314478	3.66271e-05	2453991	29.32	93	51
Zigong	80	2003	41323	2388	7930	6388	4.54575	80.75	0.183064	98.54	721.015	0.0100343	1.39169e-05	124627	30.49	42	24
Panzhihua	81	2003	41196	1584	1990	15569	2.33036	94.11	0.569976	98.85	142.715	0.00564516	3.95555e-05	92829	40.86	34	14
Luzhou	82	2003	10078	1705	8654	4634	2.66773	75.95	0.11208	98.22	382.183	0.00400915	1.04901e-05	191590	31.1	29	36
Deyang	83	2003	19566	3285	4259	9344	4.3672	79.48	0.0963767	99.13	639.217	0.00852032	1.33293e-05	150412	17.09	33	25
Mianyang	84	2003	33869	1560	4989	7559	3.83452	79.54	0.131237	98.8	260.054	0.00271136	1.04261e-05	301223	34.36	70	33
Guangyuan	85	2003	24586	1538	2099	3425	2.31312	64.74	0.116713	98.51	186.392	0.00329656	1.76861e-05	51103	20.23	80	15
Suining	86	2003	5438	1091	2948	4183	2.69242	69.58	0.113728	97.94	707.23	0.00921502	1.30297e-05	82027	16	99	32
Neijiang	87	2003	49082	3212	6526	4761	3.57339	79.59	0.0925104	98.88	782.12	0.00492016	6.2908e-06	116961	15.51	66	8
Leshan	88	2003	87715	2540	4766	6208	2.55379	79.68	0.154475	96.79	271.035	0.00520583	1.92072e-05	130436	28.09	88	18
Nanchong	89	2003	38976	1434	10395	3393	2.43456	68.24	0.0874006	97.42	575.15	0.00380639	6.61809e-06	167079	27.71	99	8
Yibin	90	2003	6415	2184	9180	5665	3.02473	80.62	0.0766199	98.75	387.721	0.00244674	6.31056e-06	136793	24.26	51	2
Guang'an	91	2003	25388	1596	4355	3950	2.19481	71.29	0.0492275	96.99	707.015	0.0064628	9.14097e-06	94084	25.17	28	65
Dazhou	92	2003	41359	3310	8580	4009	2.96204	66.33	0.0411959	96.17	378.796	0.00119462	3.15374e-06	140054	17.21	85	25
Ziyang	93	2003	25833	2033	3990	3986	4.60424	65.98	0.0448961	96.18	612.371	0.00221678	3.61999e-06	57178	19.81	97	87
Meishan	94	2003	10539	1190	5168	5113	2.0294	72.73	0.0912053	97.87	474.061	0.00512664	1.08143e-05	149271	21.23	77	7
Bazhong	95	2003	23565	1184	1954	3051	4.15754	56.83	0.0668146	95.39	289.456	0.00124705	4.30826e-06	49190	28.88	36	23
Ya'an	96	2003	28716	1051	2313	6564	1.75391	78.24	0.104342	98.08	98.7873	0.000906276	9.17401e-06	30798	25.27	34	23
Guiyang	97	2003	306599	4223	17799	10962	1.57486	92.44	0.568231	99.23	429.251	0.0121982	2.84173e-05	611961	48.99	44	17
Liupanshui	98	2003	25538	3934	9296	3956	2.19257	86.82	0.144351	99.35	295.158	0.00283438	9.6029e-06	50268	28.45	30	2.8
Zunyi	99	2003	86308	2235	10635	4207	2.36273	71.79	0.086639	97.23	231.916	0.00156037	6.72815e-06	160474	38.76	72	80
Anshun	100	2003	6896	740	4990	3042	3.59592	74.18	0.107347	97.41	270.499	0.00256908	9.49759e-06	27237	12.29	14	4
Kunming	101	2003	172572	10252	4081	16312	2.24528	92.68	0.441902	98.88	237.218	0.00877457	3.69896e-05	700700	25.34	87	60
Zhaotong	102	2003	48398	530	3045	2370	3.65332	70.75	0.0341041	95.92	220.351	0.000716737	3.25271e-06	23914	9.7	37	10
Qujing	103	2003	93543	5086	3305	5041	2.68583	78.02	0.051918	97.56	173.26	0.000899529	5.1918e-06	47819	14.06	42	64
Yuxi	104	2003	101166	2062	1052	13893	4.30843	89.16	0.0252331	96.39	331.874	0.00117763	3.54841e-06	52234	37.56	34	22
Pu'er	105	2003	20561	1434	1115	3056	1.96488	67.91	0.0201358	87.31	123.651	0.000292608	2.3664e-06	17774	72.38	21	15
Baoshan	106	2003	26681	1380	778	3662	3.20943	62.77	0.0686388	94.17	105.352	0.000804604	7.63728e-06	21260	19.33	74	10
Lijiang	107	2003	48000	1011	543	3712	1.38719	73.82	0.0403114	90.49	119.247	0.000848296	7.11378e-06	105434	16.67	53	31
Lincang	108	2003	9400	1686	506	3198	2.06015	61.08	0.0476489	87.81	97.7768	0.00040868	4.17973e-06	12363	2	96	57
Shanghai	1	2004	6330000	31554	2465	44998	2.41527	98.71	0.8116	99.48	2132.77	0.123173	5.77526e-05	11754647	27.29	97	63
Nanjing	2	2004	793063	9741	17641	33050	1.58917	96.34	0.858859	98.98	886.661	0.0735749	8.29798e-05	2928756	44.46	85	61
Wuxi	3	2004	583747	6174	16468	52825	2.10926	97.8	0.499944	99.09	933.981	0.0392941	4.20716e-05	1955759	37.48	97	67
Xuzhou	4	2004	105485	5225	6601	12005	2.46096	85.97	0.12964	97.14	814.399	0.00859478	1.05535e-05	309135	33.4	93	49
Changzhou	5	2004	246662	4334	11973	31665	1.86984	95.35	0.622231	99.33	797.646	0.0225143	2.82259e-05	978955	37.56	100	67
Suzhou	6	2004	571955	6941	25265	57992	2.21894	97.77	0.35301	99.03	705.525	0.020873	2.9585e-05	3343245	39.18	97	51
Nantong	7	2004	284246	6296	8815	15806	2.02012	87.86	0.109048	97.21	967.117	0.00717035	7.41416e-06	593879	40.7	99	57
Lianyungang	8	2004	97986	3328	5912	8891	1.69045	78.72	0.142104	92.11	625.08	0.00928667	1.48568e-05	273238	34.43	86	27
Huai'an	9	2004	111709	1953	3313	9597	1.81714	77.67	0.159104	93.33	520.314	0.00794281	1.52654e-05	345923	37.03	100	14
Yancheng	10	2004	135380	3027	6255	10928	2.3242	77.16	0.0857844	91.67	532.79	0.00425282	7.98216e-06	311441	29.88	89	49
Yangzhou	11	2004	272707	4197	7413	17359	2.38791	89.87	0.177574	98.96	684.79	0.00946789	1.3826e-05	639830	36.93	97	72
Zhenjiang	12	2004	130841	4283	6168	29235	2.43713	95.63	0.379327	97.97	694.593	0.0214713	3.0912e-05	391747	37.01	93	71
Taizhou	13	2004	156154	2032	4238	14014	2.30274	88.28	0.124928	98.38	868.192	0.00857192	9.8733e-06	392797	38.53	98	45
Suqian	14	2004	62496	1561	2558	6462	1.70182	71.35	0.0725355	94.83	609.468	0.00374401	6.14308e-06	233088	38.5	100	11
Hangzhou	15	2004	935493	13117	20372	38858	2.08683	94.47	0.375414	99.65	392.673	0.0182207	4.64016e-05	3285409	35.86	93	84
Jiaxing	16	2004	333722	2360	13150	31506	1.65782	92.59	0.119932	99.43	852.976	0.0210907	2.4726e-05	1142409	27.2	98	52
Huzhou	17	2004	157864	4683	7264	22966	1.61624	89.03	0.167567	99.66	442.094	0.00909247	2.05669e-05	568602	36.24	97	48
Zhoushan	18	2004	160933	1439	6260	21855	1.65818	81.98	0.29708	99.81	672.986	0.0352708	5.24095e-05	236581	32.68	95	19
Jinhua	19	2004	256602	10649	14406	21703	1.88948	93.35	0.0980961	99.41	413.72	0.00584173	1.412e-05	1154557	26.76	95	47
Shaoxing	20	2004	387237	8132	13737	30254	2.10236	92.98	0.148279	99.77	526.55	0.00886749	1.68407e-05	1160010	38.71	74	56
Wenzhou	21	2004	782605	8277	24517	18846	2.76467	95.38	0.156797	99.82	633.223	0.00967413	1.52776e-05	1416203	28.82	88	16
Taizhou	22	2004	393280	5362	14214	21177	2.45038	91.76	0.250558	98.38	590.713	0.0118797	2.01108e-05	873158	16.18	95	42
Lishui	23	2004	101684	2450	3432	10582	1.50548	84.44	0.0797096	97.04	144.907	0.00132616	9.15184e-06	342393	22.5	73	14
Quzhou	24	2004	119967	6411	3615	11570	1.39984	83.91	0.124425	98.78	277.808	0.00432304	1.55613e-05	425062	36.23	99	48
Ningbo	25	2004	1040127	9890	26510	39174	1.96961	94.28	0.203351	99.72	590.166	0.0122477	2.0753e-05	2344091	36.89	78	52
Xuancheng	26	2004	25264	1741	3561	8793	2.13345	78.74	0.0769907	92.78	220.819	0.00190877	8.64406e-06	130243	28.56	100	44
Suzhou	27	2004	91184	4218	6456	4096	4.11934	55.21	0.0867078	95.5	612.649	0.00705017	1.15077e-05	75714	13.48	100	9
Chuzhou	28	2004	99023	4653	5642	7425	4.08516	74.57	0.0638062	94.12	320.565	0.00203135	6.33679e-06	99857	30.03	93	50
Chizhou	29	2004	27783	1838	3257	7102	1.78885	73.58	0.138481	94.83	187.863	0.00280222	1.49163e-05	68441	21.57	34	32
Fuyang	30	2004	111979	2619	4976	2559	2.86585	59.72	0.0765538	97.6	939.847	0.00575754	6.12605e-06	132614	28.57	100	21
Lu'an	31	2004	50714	4950	6985	3765	2.90968	68.38	0.0687709	95.28	375.579	0.00370995	9.87795e-06	154949	15.44	100	40
Hefei	32	2004	423778	4180	6010	13378	1.63135	90.84	0.367725	99.28	632.636	0.0211012	3.33543e-05	1383179	40.31	99	86
Bengbu	33	2004	115274	2152	2262	7621	2.56406	75.1	0.216964	96.31	582.947	0.012379	2.12353e-05	168960	26.1	79	36
Huainan	34	2004	75108	1288	1799	9225	2.49192	87.65	0.459928	98.48	903.598	0.0357099	3.95197e-05	133924	23.72	86	56
Tongling	35	2004	55608	1208	1338	19183	2.21324	95.33	0.553679	96.31	643.576	0.0298473	4.63772e-05	132443	40.88	64	17
Maanshan	36	2004	72442	1220	1298	21337	1.82246	93.16	0.414905	99.61	737.782	0.0379359	5.14189e-05	197251	42.02	61	15
Huaibei	37	2004	43143	2580	2356	8183	2.63865	85.78	0.327093	99.91	763.918	0.0159978	2.09418e-05	69859	35.17	90	69
Wuhu	38	2004	158380	2559	2720	15392	2.00618	91.8	0.315239	99.48	676.997	0.0263793	3.89651e-05	289749	32.53	95	9
Anqing	39	2004	118476	1801	2582	6483	3.11231	77.4	0.0844919	92.93	392.338	0.00246234	6.27607e-06	157149	27.71	68	92
Huangshan	40	2004	47248	2221	3045	9001	1.68034	81.15	0.284045	97.67	149.23	0.00328337	2.2002e-05	179585	36.58	91	9
Bozhou	41	2004	43867	1515	2526	4299	3.315	60.32	0.0643979	98.4	651.624	0.00604729	9.28033e-06	48180	18.99	100	3
Nanchang	42	2004	601076	3624	3522	17238	2.1919	92.29	0.442132	95.69	620.008	0.0181607	2.9291e-05	851761	37.81	89	34
Jingdezhen	43	2004	40929	2090	1798	10842	1.6089	91.51	0.286777	93.59	286.473	0.00875381	3.05572e-05	180825	40.26	96	80
Pingxiang	44	2004	19457	2203	2608	9409	1.79924	88.73	0.260252	98.14	470.891	0.0151555	3.21847e-05	152356	30.24	75	7
Jiujiang	45	2004	74795	1347	4203	7728	2.30169	83.42	0.123876	95.37	246.943	0.00257132	1.04126e-05	175566	35.74	43	13
Xinyu	46	2004	24560	1229	1093	12112	1.97059	86.49	0.343393	62.95	347.199	0.0119572	3.4439e-05	70492	39.16	65	42
Yingtan	47	2004	10958	1052	940	8991	2.19458	83.74	0.170013	85.93	313.956	0.00579629	1.84621e-05	53566	26.99	52	78
Ganzhou	48	2004	102411	3092	4950	4971	2.51908	71.35	0.0470644	97.01	214.741	0.000971813	4.52551e-06	201407	26.31	56	32
Yichun	49	2004	177500	3613	5074	5477	2.41391	69.41	0.0443429	95.28	281.456	0.00158016	5.61424e-06	143980	36.54	39	8
Shangrao	50	2004	160600	2489	4952	4787	1.97033	78.51	0.0332077	86.1	293.458	0.000924049	3.14883e-06	252732	33.98	99	62
Ji'an	51	2004	55269	2289	4227	5591	2.536	68.23	0.0785385	91.88	184.746	0.00107684	5.82878e-06	142399	21.26	28	19
Fuzhou	52	2004	138300	1558	2844	5409	2.23046	68.65	0.100694	93.08	201.142	0.00179066	8.9025e-06	203367	23.25	59	49
Wuhan	53	2004	1142908	7812	9480	24963	2.37898	94.74	0.501018	96.23	925.241	0.0256911	2.77669e-05	2333006	36.02	80	22
Huangshi	54	2004	111152	4153	3172	12461	3.58993	91.44	0.262004	95.9	556.23	0.0128955	2.31837e-05	76394	37.48	44	39
Shiyan	55	2004	45327	1035	4850	8513	3.75286	88.02	0.157114	98.45	144.337	0.00250169	1.73323e-05	117484	42.84	80	25
Jingzhou	56	2004	59263	1132	3702	6766	3.97313	74.65	0.175595	86.21	450.623	0.00421401	9.35152e-06	117744	28.74	84	37
Yichang	57	2004	93179	3706	6400	14802	2.16997	86.57	0.195925	96.38	189.339	0.00327965	1.73216e-05	201696	40.36	74	60
Xiangyang	58	2004	159458	4821	7399	9641	4.27398	78.99	0.145135	95.27	293.434	0.00336544	1.14692e-05	175195	49.68	82	4
Ezhou	59	2004	25190	426	1883	13519	3.20625	86.69	0.374573	98.64	700.266	0.0299202	4.27269e-05	41512	30.19	93	57
Jingmen	60	2004	44383	3143	4052	12660	4.40561	79.54	0.160188	83.47	240.568	0.00394711	1.64075e-05	44386	46.12	99.5	3
Xiaogan	61	2004	29823	3063	6588	7505	3.65095	76.53	0.0562697	93.3	569.248	0.00493603	8.67114e-06	74773	37.36	95	12
Huanggang	62	2004	39092	1359	4853	5960	3.32296	74.91	0.0500041	93.26	416.336	0.00144732	3.47633e-06	62269	34.06	99	46
Xianning	63	2004	24339	765	3478	7384	2.72305	77.88	0.0902592	96.32	280.884	0.00312342	1.11199e-05	25842	26.88	96	10
Suizhou	64	2004	8250	765	1435	7574	4.08216	74.09	0.229319	90.22	267.455	0.00862391	3.22443e-05	41963	23.02	91	40
Changsha	65	2004	639327	9831	10003	18036	1.69721	90.78	0.321537	99.58	516.44	0.0122557	2.37311e-05	1755376	35.69	86	50
Zhuzhou	66	2004	173900	5587	7786	12635	3.26205	85.56	0.211603	98.48	329.072	0.00682221	2.07317e-05	340683	33.5	76	51
Xiangtan	67	2004	153346	2930	2840	12475	2.4781	84.49	0.251397	99.68	563.948	0.0132602	2.35132e-05	155436	43.07	96	41
Hengyang	68	2004	148710	4793	6110	8204	3.99321	74.91	0.121747	98.64	469.595	0.0057936	1.23374e-05	124757	33.42	46	26
Shaoyang	69	2004	101371	3279	10850	5093	3.25676	69.31	0.0906313	95.63	355.113	0.00273644	7.70583e-06	101286	13.26	62	65
Yueyang	70	2004	63232	3249	8168	11736	3.86205	79.98	0.104468	88.64	350.865	0.00497382	1.41759e-05	143202	38.56	81	28
Changde	71	2004	146306	4462	12410	11014	4.00759	74.81	0.0892272	97.84	330.429	0.0031072	9.40354e-06	239651	38.75	51	29
Zhangjiajie	72	2004	37200	985	3796	6688	2.23093	81.04	0.112086	96.05	165.29	0.00200715	1.21432e-05	49535	18.68	76	5
Yiyang	73	2004	123349	2828	5203	6992	3.7715	73.5	0.0915931	97.12	377.594	0.0034585	9.15931e-06	75536	32.32	93	19.15
Yongzhou	74	2004	32953	3341	5773	6544	2.91992	71.13	0.0574307	96.12	254.81	0.00187781	7.36945e-06	68180	32.7	85	2
Chenzhou	75	2004	98225	8199	6979	9254	2.50565	80.38	0.0694763	97.87	236.079	0.00170208	7.20981e-06	191840	36.62	77	43
Loudi	76	2004	81812	6134	9235	7103	2.86848	79.69	0.0796593	98.84	499.076	0.00492793	9.87411e-06	53402	33.39	73	59.91
Huaihua	77	2004	100270	2264	8084	5890	4.39514	77.38	0.0659008	97.22	179.297	0.0011881	6.62642e-06	76485	31.23	51	15.83
Chongqing	78	2004	1218000	31515	60833	9608	1.64335	84.11	0.266956	98.89	381.567	0.00624103	1.63563e-05	4050791	21.59	73	22
Chengdu	79	2004	943000	12538	27446	20777	2.01412	92.32	0.355104	99.65	871.241	0.0317372	3.64276e-05	2914081	36.08	94	42
Zigong	80	2004	63639	2530	9190	9057	4.9087	79.02	0.182975	98.57	722.113	0.0100343	1.38958e-05	126493	31.56	42	64
Panzhihua	81	2004	70565	1812	2108	17831	2.53795	94.52	0.520549	99.1	143.898	0.00564516	3.92303e-05	93159	41.07	42	15
Luzhou	82	2004	14633	1897	9509	6182	2.97129	75.33	0.113737	98.43	387.025	0.00421654	1.08947e-05	160366	32.69	87	51
Deyang	83	2004	21928	2925	4946	11155	4.43293	79.41	0.0989579	99.19	639.856	0.00886295	1.38515e-05	188613	23.6	49	27
Mianyang	84	2004	154400	2160	8312	8611	3.66328	77.93	0.13348	98.89	260.805	0.00283447	1.08681e-05	250546	33.04	67	35
Guangyuan	85	2004	42542	1676	2378	4789	2.58312	63.88	0.12099	98.21	186.288	0.0034075	1.82916e-05	73557	21.41	75	10
Suining	86	2004	9114	1011	3195	5410	2.92841	68.95	0.113359	98.42	713.671	0.00922066	1.292e-05	95424	16.2	99	12
Neijiang	87	2004	65083	2833	8807	6156	3.64101	78.53	0.0926833	98.89	781.062	0.00492016	6.29932e-06	104216	16.01	83	2
Leshan	88	2004	80273	2498	4537	7904	2.61685	79.26	0.156441	96.56	271.067	0.00526821	1.94351e-05	121204	27.8	87	21
Nanchong	89	2004	39319	1862	12294	5101	2.66908	67.49	0.0923051	97.24	580.792	0.0040468	6.96773e-06	161570	31.56	98	12
Yibin	90	2004	120324	2535	10097	6212	2.96123	79.54	0.0765814	98.83	389.882	0.00244674	6.27559e-06	190180	25.96	55	2
Guang'an	91	2004	20660	1441	4593	4800	2.03139	70.92	0.0510103	96.93	713.824	0.00654161	9.16418e-06	110617	25.83	28	65
Dazhou	92	2004	63589	3312	8581	5720	2.54437	65.17	0.0408564	96.44	384.009	0.00119462	3.11092e-06	204973	17.33	71	20
Ziyang	93	2004	48974	2016	4404	5608	4.16543	65.36	0.0457768	96.17	612.936	0.00238885	3.89738e-06	59015	20.4	97	87
Meishan	94	2004	16204	1168	5396	7094	1.91657	72.71	0.0949852	97.86	474.242	0.00616337	1.29963e-05	115530	24.68	77	7
Bazhong	95	2004	28780	1274	2114	4161	3.35737	57.59	0.0683209	95.06	293.545	0.00126494	4.30917e-06	76224	28.86	19	15
Ya'an	96	2004	52191	1106	2541	8015	1.6154	78.38	0.104433	97.8	99.6169	0.000912397	9.15906e-06	26525	25.6	89	49
Guiyang	97	2004	326961	4469	18501	12683	1.51521	92.84	0.584716	99.39	432.923	0.0121982	2.81763e-05	724474	48.99	46	17
Liupanshui	98	2004	18668	4524	11806	5052	1.7582	88.47	0.142939	98.57	298.073	0.00292516	9.81354e-06	43237	25.28	34	10
Zunyi	99	2004	49160	2235	10635	4919	2.25076	73.51	0.0854898	97.99	235.033	0.00156037	6.63891e-06	254058	38.77	64	80
Anshun	100	2004	13139	794	5082	3362	3.55979	75.87	0.111254	93.36	276.522	0.00272021	9.83722e-06	30738	14.6	25	9
Kunming	101	2004	229683	9534	4083	18773	2.16544	92.96	0.439951	98.89	238.227	0.00901142	3.78271e-05	1076812	24.67	40	73
Zhaotong	102	2004	61717	364	3067	2824	2.52992	72.03	0.0331839	96.62	227.77	0.000716737	3.14675e-06	24398	9.7	47	15
Qujing	103	2004	125166	5489	4634	6025	2.14687	78.74	0.0522747	97.51	174.202	0.000952546	5.46807e-06	100000	13.74	34	66
Yuxi	104	2004	111560	2057	1032	15787	4.00684	88.94	0.0761324	96.58	343.049	0.00119725	3.49004e-06	36451	36.94	39	24
Pu'er	105	2004	63800	1521	1165	3484	1.81673	68.91	0.0225828	87.31	126.839	0.000330506	2.6057e-06	14379	26.53	37	28
Baoshan	106	2004	32961	1161	842	4084	2.76561	64.24	0.0695277	94.49	106.008	0.000808214	7.62407e-06	62938	19.59	67	17
Lijiang	107	2004	62030	1046	654	4486	1.18754	76.13	0.040408	89.7	120.128	0.000801169	6.66928e-06	113160	21	70	32
Lincang	108	2004	6561	1544	537	3635	1.81816	64.81	0.0476921	90.46	98.4365	0.00040823	4.14714e-06	31213	2.7	98	59
Shanghai	1	2005	8030000	32684	2468	49377	2.58406	99.12	0.844647	99.59	2078.95	0.125306	6.02738e-05	12468560	27.8	96.31	70.97
Nanjing	2	2005	623521	10530	18592	40887	1.71888	96.68	0.861665	98.98	905.196	0.0778791	8.60356e-05	2961403	44.94	87.9	81.2
Wuxi	3	2005	485031	7008	19372	62331	2.09925	98.28	0.504571	99.24	945.781	0.0403091	4.26199e-05	2277429	40	98.3	72.1
Xuzhou	4	2005	214132	6114	7202	13697	2.01584	85.98	0.142017	97.08	821.913	0.0104814	1.27525e-05	625738	36.3	96.3	84.9
Changzhou	5	2005	232349	4950	14505	31997	1.69311	95.66	0.627819	99.5	803.726	0.0238423	2.96647e-05	1142730	38.8	97.5	86.8
Suzhou	6	2005	704831	7762	30703	54164	2.15305	97.8	0.370667	99.19	715.492	0.0229736	3.21088e-05	4143333	40.2	98.4	72.8
Nantong	7	2005	252969	8058	9220	19979	1.80565	89.13	0.110733	96.79	963.455	0.00717035	7.44234e-06	800498	41.5	98.7	75.2
Lianyungang	8	2005	101562	3843	6551	10003	1.40907	79.53	0.148609	93.57	629.573	0.0103587	1.64535e-05	353644	37.11	85.7	70.1
Huai'an	9	2005	117218	2118	3512	11254	1.69872	78.66	0.169373	93.89	523.997	0.00843924	1.61055e-05	453063	37.12	99.7	56.7
Yancheng	10	2005	148918	3198	6544	12904	2.0098	77.26	0.0958218	92.24	470.553	0.00379308	8.0609e-06	522357	37.2	98.8	75
Yangzhou	11	2005	314443	4433	8096	20389	2.24844	90.32	0.253446	99.38	687.835	0.0101447	1.47487e-05	731357	40.19	91.8	81
Zhenjiang	12	2005	147345	4574	6712	29534	2.1536	95.56	0.38231	98.03	695.633	0.0223811	3.21737e-05	604805	38.68	96.4	75.9
Taizhou	13	2005	206873	2123	4670	17474	2.03968	89.07	0.0940145	98.54	866.051	0.00863205	9.96713e-06	472442	39.87	98.6	80.1
Suqian	14	2005	79745	1607	2608	7188	2.24952	73.5	0.0779731	96.14	613.139	0.00395091	6.44374e-06	371705	39.76	100	35
Hangzhou	15	2005	1094996	13539	21431	44853	2.12208	94.96	0.381089	99.79	397.957	0.0189473	4.76115e-05	4105706	37.31	93.88	72.27
Jiaxing	16	2005	414482	2596	15747	34706	1.64852	92.71	0.12051	99.75	853.972	0.0260766	3.05357e-05	1234034	28.9	99.47	52.75
Huzhou	17	2005	168317	5385	7555	25030	1.5485	90.22	0.24078	99.86	442.729	0.0155844	3.52007e-05	690486	37.79	98.37	66.08
Zhoushan	18	2005	164909	1806	6914	28936	1.73883	85.77	0.29877	99.82	671.736	0.0359722	5.35511e-05	276720	34.4	95.27	17.26
Jinhua	19	2005	291716	11189	14858	23482	2.09577	93.83	0.0978574	99.69	415.946	0.00609086	1.46434e-05	1200959	37.71	95.01	78.04
Shaoxing	20	2005	314883	8406	14200	33283	2.14082	93.57	0.149027	99.92	526.999	0.00994186	1.88651e-05	1033309	45.1	98.6	60.24
Wenzhou	21	2005	1225265	12942	25500	21335	2.94471	95.93	0.127952	99.83	636.694	0.0119654	1.8793e-05	1539701	24.19	87.08	24.09
Taizhou	22	2005	431934	5948	15590	22438	2.32836	91.8	0.252603	98.77	594.889	0.0122697	2.06252e-05	1161255	17.17	95.97	46.79
Lishui	23	2005	115962	2352	3706	12189	1.54413	85.67	0.0836947	97.5	145.329	0.00146549	1.00839e-05	348511	23.62	80.5	31.01
Quzhou	24	2005	140199	7142	4980	13401	1.40739	85.03	0.12811	99.33	277.763	0.0058059	2.09024e-05	379240	40.14	93.79	49.73
Ningbo	25	2005	1705300	10480	27570	44156	1.8329	94.6	0.204832	99.79	594.447	0.0128777	2.16634e-05	2594964	37.32	85.1	59.19
Xuancheng	26	2005	36185	2593	4358	9749	1.86958	78.13	0.077058	94.26	221.255	0.00190877	8.62699e-06	164019	31.31	90.11	52
Suzhou	27	2005	77835	4539	6630	5453	3.68056	59.47	0.087524	95.59	617.677	0.00711147	1.15133e-05	87596	14.18	100	27.74
Chuzhou	28	2005	114400	6085	5286	7550	2.88182	72.53	0.0670309	94.08	322.133	0.00242402	7.52491e-06	165940	28.59	91.38	58
Chizhou	29	2005	43329	1904	3475	8719	1.45725	76.74	0.141386	97.8	188.963	0.00296422	1.56868e-05	77715	24.23	66.14	40
Fuyang	30	2005	117509	2753	4726	3761	2.57627	67.75	0.0789378	97.91	954.23	0.00596931	6.25563e-06	179049	27.62	100	25.73
Lu'an	31	2005	58642	5208	7227	5094	2.68697	73.4	0.0690602	95.5	378.838	0.00389686	1.02863e-05	148510	22.37	55.1	39.8
Hefei	32	2005	494968	4364	6274	18960	1.72344	93.85	0.384705	99.41	648.314	0.0319733	4.93175e-05	1902896	30.11	98.78	77.9
Bengbu	33	2005	148900	2370	2576	9465	2.4946	78.24	0.221796	96.27	586.912	0.0130729	2.22741e-05	212819	28	88.08	52.93
Huainan	34	2005	88215	1263	1884	11232	2.05457	88.81	0.458266	98.42	912.108	0.0357099	3.91509e-05	150259	26.64	85.42	45.71
Tongling	35	2005	24600	1318	1380	25309	2.37411	96.44	0.591249	96.25	648.877	0.0320305	4.93631e-05	134321	38.42	71.03	52.81
Maanshan	36	2005	105100	1439	1330	29704	1.94035	95.33	0.418099	99.6	745.196	0.0391459	5.2531e-05	264084	42.05	61.16	75.25
Huaibei	37	2005	20800	3129	2928	10245	2.48414	89.27	0.34182	99.91	768.041	0.0210033	2.73466e-05	88367	36.6	90.58	68.51
Wuhu	38	2005	199473	2846	3783	17750	1.81374	92.5	0.32083	99.62	683.992	0.0285499	4.17401e-05	437202	32.79	95.96	5.18
Anqing	39	2005	56200	2806	5907	7595	2.76237	79.21	0.0901164	93.12	393.265	0.00338421	8.6054e-06	179845	38.2	81.24	30.78
Huangshan	40	2005	28461	2974	3487	10909	1.39337	83.65	0.286239	97.95	149.832	0.00328337	2.19137e-05	206827	45.16	88.86	27.07
Bozhou	41	2005	49183	1723	2587	5091	3.29027	65.49	0.0660559	99.27	656.962	0.00604729	9.20493e-06	62500	19.07	98.99	24.25
Nanchang	42	2005	701876	3890	3687	22390	1.91726	92.8	0.451459	96.05	641.948	0.0182343	2.84046e-05	1102169	38.61	89.01	73.12
Jingdezhen	43	2005	42710	2143	845	12596	1.78911	89.99	0.291606	93.88	286.948	0.0091914	3.20316e-05	135798	42.01	99.08	80
Pingxiang	44	2005	33222	2541	3787	12559	1.81069	88.74	0.262871	98.07	469.48	0.0156781	3.33946e-05	144601	31.72	87.08	7
Jiujiang	45	2005	97233	1471	4255	9231	2.00897	83.2	0.12692	95.84	247.676	0.00261914	1.05749e-05	239209	35.44	42.17	11
Xinyu	46	2005	35331	1289	1126	15935	2.00587	87.55	0.36091	66.95	348.395	0.0125865	3.61272e-05	124782	39.3	60.1	43.1
Yingtan	47	2005	24993	1090	951	11450	2.05384	85.84	0.173279	84.61	312.746	0.00621835	1.9883e-05	58720	34.86	49.21	75
Ganzhou	48	2005	119926	3188	5247	6134	2.68877	74.17	0.0496636	97.44	214.751	0.00102285	4.76297e-06	250095	24.49	71.28	39
Yichun	49	2005	137657	3685	5092	6995	2.23118	73.68	0.0441146	96.37	282.913	0.00158016	5.58532e-06	156730	42.07	54.18	10
Shangrao	50	2005	160958	3298	5023	6130	1.70973	78.79	0.0334615	88.05	296.608	0.00100917	3.40237e-06	359474	35	98.8	72
Ji'an	51	2005	57173	2501	4285	6477	2.48477	72.51	0.0801704	91.99	183.998	0.00134605	7.3156e-06	187661	24.57	30.9	20
Fuzhou	52	2005	147650	1644	2973	6894	2.13011	73.21	0.100181	93.42	202.491	0.00179491	8.86418e-06	248434	24.08	67.84	57
Wuhan	53	2005	1320000	8485	10293	26238	2.12096	95.1	0.555793	96.21	943.442	0.0259265	2.74808e-05	2979919	37.6	85.36	37
Huangshi	54	2005	55208	4351	3585	13537	3.22387	91.1	0.267322	95.52	550.142	0.0130919	2.37972e-05	113299	38.44	45.34	28.22
Shiyan	55	2005	88200	925	5410	8922	2.95898	88.33	0.159887	98.58	145.135	0.00254434	1.75308e-05	209528	42.22	76.9	48.56
Jingzhou	56	2005	87353	1232	3781	6158	3.36573	70.25	0.175425	86.72	451.461	0.00439493	9.73491e-06	161876	27.55	82.93	37
Yichang	57	2005	100593	4372	6723	15253	2.05562	86.02	0.198505	96.9	189.462	0.00330198	1.74282e-05	317023	40.42	70.17	60.55
Xiangyang	58	2005	164589	5259	7781	9900	4.24481	79.15	0.149336	95.19	292.649	0.0035505	1.21323e-05	220924	38.86	99	23.59
Ezhou	59	2005	17778	525	2141	13908	2.66406	83.87	0.382573	99.13	693.617	0.0307181	4.42868e-05	60616	31.13	80.26	58.56
Jingmen	60	2005	45832	3207	4143	10650	2.97916	74.84	0.161679	83.83	234.658	0.00413173	1.76074e-05	53097	44.53	91.97	3
Xiaogan	61	2005	61945	3211	6635	7660	2.95968	73.77	0.0564416	93.76	567.912	0.00493603	8.69153e-06	93809	37.93	96.3	12.5
Huanggang	62	2005	56859	720	4478	4799	2.19826	66.85	0.0507917	93.09	416.313	0.00152757	3.66928e-06	90825	31.52	99.9	38
Xianning	63	2005	48302	897	3708	7362	2.45311	73.7	0.0904163	96.4	280.621	0.00312342	1.11304e-05	37950	27.01	97.46	10
Suizhou	64	2005	6397	827	1509	8701	3.46056	72.99	0.235476	96.16	262.225	0.00873807	3.33228e-05	45256	22.72	90.27	40
Changsha	65	2005	717079	9834	9228	23968	1.72435	92.5	0.336034	99.59	525.357	0.012353	2.35135e-05	2563500	36.9	88.1	49.4
Zhuzhou	66	2005	191282	6510	8825	14497	3.26243	86.55	0.211912	98.7	330.225	0.00741306	2.24485e-05	324984	35.44	69.21	57.01
Xiangtan	67	2005	153346	3082	3100	13604	2.02564	84.57	0.252622	99.88	566.5	0.0133998	2.36536e-05	167294	43.58	84.64	25.73
Hengyang	68	2005	154536	5429	7716	8899	3.66826	74.53	0.123441	99.22	471.986	0.0057936	1.22749e-05	132307	34.93	48	26
Shaoyang	69	2005	177526	5224	12379	5399	2.55294	69.16	0.0861022	96.86	357.177	0.00201632	5.64516e-06	119550	20.09	93	65
Yueyang	70	2005	100388	3800	8307	12532	3.28026	80.03	0.109548	87.67	352.502	0.00519255	1.47305e-05	196549	38.25	82.17	63
Changde	71	2005	158863	5255	14621	11811	3.83507	73.67	0.0898543	99.05	331.182	0.00317757	9.59463e-06	267229	38.72	49.04	22.52
Zhangjiajie	72	2005	27974	1078	3853	7588	2.21407	83.22	0.114352	96.77	168.264	0.00191257	1.13665e-05	38661	28.97	79.41	19.82
Yiyang	73	2005	196013	3305	5946	7130	2.90973	71.87	0.0916196	97.39	379.282	0.0034585	9.11854e-06	108437	32.37	95.77	58.9
Yongzhou	74	2005	34953	3815	6632	7139	2.48587	69.39	0.0640156	97.89	256.165	0.00226327	8.83519e-06	129909	28.61	73.19	10.18
Chenzhou	75	2005	120211	8821	8022	11073	2.49053	82.39	0.0729257	99.17	237.714	0.00178512	7.50955e-06	200612	37.24	75.16	47
Loudi	76	2005	100710	6251	9175	8193	2.65099	81.29	0.0792677	99.18	502.008	0.00492793	9.81643e-06	88814	35.78	89.08	57.72
Huaihua	77	2005	102114	2530	7412	6564	3.47688	76.22	0.0662159	97.67	180.412	0.0011881	6.58547e-06	131593	31.54	51.49	15
Chongqing	78	2005	1286600	33378	60588	10982	1.53041	84.91	0.266197	99.01	384.593	0.00706904	1.83806e-05	5177291	22.24	72.07	34.65
Chengdu	79	2005	1237300	13315	29339	19627	1.62676	92.32	0.385045	99.73	889.608	0.0325158	3.65507e-05	4305392	36.46	94.5	52.51
Zigong	80	2005	80627	2877	10306	9924	4.67321	79.7	0.202282	98.73	725.543	0.0101121	1.39372e-05	110487	31.89	42.56	70
Panzhihua	81	2005	81668	3198	2534	21969	2.62053	95.31	0.539915	99.14	145.134	0.00564516	3.88961e-05	94872	41.59	41.1	15.13
Luzhou	82	2005	132353	2527	10216	6753	2.7654	74.64	0.114276	98.49	391.631	0.00451131	1.15193e-05	138663	31.37	96.9	55.74
Deyang	83	2005	20258	3176	5663	12593	4.17962	79.64	0.102142	99.19	642.274	0.00911152	1.41863e-05	215378	24.67	49.57	27.8
Mianyang	84	2005	184081	2673	7809	9774	3.20993	77.11	0.136647	98.94	261.614	0.00364784	1.39436e-05	289881	33.63	66.83	43.34
Guangyuan	85	2005	51462	1760	2544	4731	2.1455	67.58	0.124532	98.47	186.502	0.0034829	1.86748e-05	68390	21.79	85.11	8.16
Suining	86	2005	26998	1188	3454	5789	2.51179	68.09	0.115543	99	703.437	0.00923944	1.31347e-05	115494	21.22	98.07	17.5
Neijiang	87	2005	82753	3039	8945	6432	3.28343	76.79	0.0930482	98.94	780.394	0.00499443	6.39989e-06	129044	16.28	79.44	12.08
Leshan	88	2005	139191	2601	4647	9116	2.55107	81.69	0.15812	97.76	271.246	0.00535241	1.97327e-05	136328	23.61	84.21	25
Nanchong	89	2005	64022	2035	14660	5409	2.39442	68.04	0.0939721	97.05	584.133	0.00430643	7.37235e-06	205269	34.78	98	12.44
Yibin	90	2005	114019	2895	10143	7890	2.49986	78.81	0.0797974	99.13	390.868	0.00244674	6.25975e-06	265626	30.74	62.43	2
Guang'an	91	2005	45926	1707	5016	6566	2.04511	72.27	0.0532395	96.72	716.504	0.00654161	9.12991e-06	140503	26.27	26.1	72.1
Dazhou	92	2005	51507	3514	9353	6068	2.07031	65.93	0.0415157	96.65	385.896	0.00119462	3.09571e-06	196386	17.87	70.69	49.97
Ziyang	93	2005	59555	2437	5166	6014	3.41547	65.29	0.0463889	97.56	614.054	0.00252449	4.11119e-06	97494	22.73	98.1	89
Meishan	94	2005	30657	1252	5791	8012	1.88035	73.61	0.0951752	97.49	474.172	0.00630392	1.32946e-05	111145	24.99	79.29	12
Bazhong	95	2005	52374	1892	2502	4237	2.65133	55.29	0.0691536	95.31	295.065	0.00128445	4.3531e-06	98589	28.57	51.9	29.32
Ya'an	96	2005	63125	1169	2734	8310	1.42618	77.59	0.111846	97.86	98.2492	0.00101038	1.02838e-05	21397	25.97	86.71	47
Guiyang	97	2005	364300	4905	20105	14934	1.52999	93.34	0.588348	99.79	436.47	0.0160568	3.67878e-05	907405	35.8	43.69	20.41
Liupanshui	98	2005	26443	3880	13002	6879	1.70882	90.99	0.142141	98.8	299.748	0.00292516	9.75872e-06	65979	25.83	42.12	21
Zunyi	99	2005	63901	2556	12126	5497	2.10079	74.65	0.0870386	98.7	235.856	0.00163123	6.91623e-06	237631	42.15	79.4	66.67
Anshun	100	2005	20805	940	5409	4026	3.28212	77.36	0.118343	95.7	277.288	0.00288428	1.04017e-05	57274	15.79	30.7	12
Kunming	101	2005	308754	9021	6907	17106	2.0297	92.72	0.377738	98.96	288.272	0.00913078	3.16743e-05	1493527	26.08	39.44	64.01
Zhaotong	102	2005	60401	536	3144	3162.71	1.78944	71.85	0.0372414	96.68	220.451	0.000716737	3.25123e-06	27527	12.91	46.74	26
Qujing	103	2005	117400	5892	5397	7898	1.94262	80.14	0.0530021	97.44	176.124	0.00104607	5.93939e-06	129995	15.07	36.44	56.79
Yuxi	104	2005	124707	2185	1128	17630	3.50835	88.33	0.076213	97.03	345.862	0.00130847	3.78322e-06	85761	34.25	57.85	41.77
Pu'er	105	2005	61100	1619	1349	4167	1.72094	66.46	0.0229807	87.56	129.437	0.000418641	3.23432e-06	47095	25.21	25.65	16
Baoshan	106	2005	38757	1206	875	4954	1.94948	64	0.0694205	94.73	106.513	0.00086062	8.07994e-06	70090	19.08	64.59	18.64
Lijiang	107	2005	45226	1067	604	5328	1.09199	76.16	0.0405363	90.91	120.911	0.000942551	7.79545e-06	139761	18.84	74.57	73.73
Lincang	108	2005	31814	1636	614	4103	1.8395	62.64	0.047837	90.49	98.9917	0.000489876	4.94866e-06	68751	22.92	97.87	57
Shanghai	1	2006	9570000	33799	2784	54996	2.64105	99.1	0.857625	99.61	2157.51	0.135658	6.28772e-05	12755938	37.33	94.66	77.03
Nanjing	2	2006	674847	11249	19930	46114	1.71905	97.04	0.710307	99.47	922.562	0.0873503	9.46824e-05	3511742	45.49	88.5	78.6
Wuxi	3	2006	567627	8845	21315	72489	2.23778	98.45	0.507427	99.28	956.14	0.041249	4.31411e-05	2768110	41.2	97.4	82.7
Xuzhou	4	2006	285382	7494	7712	15363	1.82063	87.35	0.13192	97.09	830.281	0.0128025	1.54194e-05	707983	37.92	96.8	86
Changzhou	5	2006	291920	5692	15958	44440	1.64935	96.22	0.338794	99.53	810.674	0.0245897	3.03324e-05	1710416	40.6	98.5	81.2
Suzhou	6	2006	718934	8891	35182	78801	2.28775	98.05	0.298727	99.31	725.825	0.025271	3.48169e-05	4707472	42.96	98.4	90.2
Nantong	7	2006	209748	7594	9978	22826	1.67637	90.44	0.11255	96.88	962.117	0.00741407	7.706e-06	1079295	41.6	98.2	80.3
Lianyungang	8	2006	132899	4286	7059	11084	1.24415	81.75	0.148012	93.85	639.227	0.0114	1.7834e-05	550677	37.23	91.3	66.7
Huai'an	9	2006	118403	2335	3822	12278	1.44616	80.99	0.168932	93.69	528.952	0.00883638	1.67055e-05	663459	38.3	99.8	80.4
Yancheng	10	2006	163405	3393	6858	14647	1.75919	79.08	0.0775291	92.23	474.152	0.00422107	8.90236e-06	655114	37.8	96.9	72
Yangzhou	11	2006	317896	4902	8595	24048	2.06293	91.41	0.139042	99.4	691.348	0.0105517	1.52625e-05	834308	40.41	83.2	81.1
Zhenjiang	12	2006	180826	4951	7441	38088	2.13465	95.93	0.317906	98.66	698.7	0.023426	3.3528e-05	674214	39.57	89	76
Taizhou	13	2006	142447	2221	4855	19933	1.88199	90.52	0.113483	98.66	868.725	0.00863205	9.93646e-06	634093	41.91	99.3	85.7
Suqian	14	2006	43295	1749	2812	8618	1.31272	76.42	0.0774359	97.45	618.901	0.005564	8.99012e-06	570247	39.81	100	49.6
Hangzhou	15	2006	1257761	14588	22961	51878	2.356	95.5	0.373865	99.87	401.488	0.0197307	4.91438e-05	4426534	38.14	94.29	74.94
Jiaxing	16	2006	425284	2977	16344	40206	1.68286	93.45	0.102727	99.79	857.088	0.0186769	2.17911e-05	1181004	37.95	98.31	60.53
Huzhou	17	2006	192124	6068	8384	29527	1.58627	91.38	0.240839	99.88	443.262	0.0122379	2.76087e-05	727959	38.6	97.78	59.55
Zhoushan	18	2006	127880	2090	8202	34682	1.53067	87.51	0.364361	99.81	670.694	0.0237292	3.538e-05	331069	34.68	98.77	17.79
Jinhua	19	2006	343629	12701	17309	27108	2.43554	94.52	0.108012	99.73	417.627	0.00618943	1.48205e-05	1097867	39.2	96.43	53.61
Shaoxing	20	2006	360334	9014	14989	38540	2.19084	94.2	0.120482	99.92	527.495	0.0100799	1.91091e-05	1285667	45.67	73.28	59.96
Wenzhou	21	2006	1061070	13500	26500	24390	2.84641	96.43	0.136659	99.86	641.955	0.0119654	1.8639e-05	1687595	24.51	87.58	22.5
Taizhou	22	2006	460637	6651	17181	26026	2.34603	92.76	0.213509	98.92	600	0.0120997	2.01661e-05	1014720	19.71	95.48	49.62
Lishui	23	2006	141960	2457	4158	14104	1.59951	87.37	0.0734962	97.74	145.988	0.00141635	9.70182e-06	458184	33.06	82.1	26.9
Quzhou	24	2006	166381	8151	6773	15740	1.41694	86.79	0.112616	99.42	279.018	0.00481846	1.72693e-05	396347	41.6	97	50.51
Ningbo	25	2006	908123	11725	28120	51460	1.91277	95.15	0.246231	99.84	598.452	0.0229792	3.83977e-05	3135810	37.5	91.2	68.89
Xuancheng	26	2006	49700	2890	5099	11202	1.49709	80.37	0.0618869	94.4	222.519	0.00197192	8.86182e-06	188149	31.32	94.57	57
Suzhou	27	2006	71451	4993	6831	6276	3.28317	61.85	0.0684658	95.97	623.214	0.00372944	5.9842e-06	129299	14.19	100	33.46
Chuzhou	28	2006	84976	5685	6148	8503	2.49143	73.67	0.0661379	94.42	325.364	0.00290468	8.92748e-06	192382	24.21	91.9	63
Chizhou	29	2006	28690	2005	3427	10007	1.4289	78.07	0.110574	97.92	189.906	0.00229691	1.2095e-05	95363	35.58	97.11	21.86
Fuyang	30	2006	67057	3106	5250	4009	3.35881	68.3	0.0685411	97.99	1046.38	0.00665022	6.35548e-06	255236	25.32	100	30.72
Lu'an	31	2006	54787	5742	7348	5824	2.05164	73.85	0.0416466	95.64	382.026	0.00234201	6.1305e-06	230955	33.49	71.4	42.54
Hefei	32	2006	239882	4838	6785	23203	1.31462	94.25	0.411067	99.57	668.445	0.0319733	4.78323e-05	2806418	32.59	99.86	98.05
Bengbu	33	2006	113563	2886	3112	10231	2.55144	79.02	0.216699	96.96	592.188	0.0139919	2.36275e-05	246518	27.97	88.77	45.35
Huainan	34	2006	58152	1282	1941	12876	1.54159	89.2	0.449348	98.45	920.309	0.0362012	3.93359e-05	234981	37.1	90.22	72.64
Tongling	35	2006	38300	1339	1380	33526	2.63855	97.1	0.469156	97.22	656.873	0.0320305	4.87621e-05	177859	40.79	72.23	70.25
Maanshan	36	2006	62743	1981	1335	34010	1.63546	95.61	0.382239	99.67	750.712	0.0405101	5.39622e-05	307939	42.06	64.36	74.53
Huaibei	37	2006	36373	3626	3408	11015	2.03732	88.61	0.368379	99.9	774.17	0.0210033	2.71301e-05	125206	39.31	91.76	36.3
Wuhu	38	2006	133210	3283	4230	21045	1.67369	93.67	0.416277	99.64	690.473	0.0351553	5.09147e-05	593420	35.08	97.2	7.63
Anqing	39	2006	99069	3335	5973	8709	2.34299	80.9	0.0939644	95.16	394.785	0.00359073	9.0954e-06	255697	38.09	97.2	31.28
Huangshan	40	2006	41427	3421	3863	12733	1.15016	85.06	0.162307	98.38	150.464	0.00313042	2.08051e-05	223144	48.57	88.15	21.9
Bozhou	41	2006	63042	1939	2737	5835	2.69053	67.53	0.0401139	99.39	670.707	0.00449009	6.69456e-06	74340	26.22	98.97	49.1
Nanchang	42	2006	742632	3989	3725	26131	1.84115	93.48	0.43392	96.55	653.823	0.0226966	3.47136e-05	1107512	39.2	90.45	70.06
Jingdezhen	43	2006	57150	454	876	14582	2.38867	90.73	0.299896	93.17	292.275	0.0134703	4.60877e-05	145116	42.15	89.58	1.3
Pingxiang	44	2006	45630	1906	3886	14544	1.83376	90.11	0.261197	98.01	475.863	0.0156904	3.29725e-05	171420	31.8	88.66	7
Jiujiang	45	2006	129125	1916	4423	10783	1.98417	84.56	0.126536	95.69	251.113	0.00361845	1.44096e-05	264383	43	45.66	7.08
Xinyu	46	2006	38222	1470	1204	19174	2.09045	89.19	0.374077	66.73	353.379	0.0135178	3.82528e-05	158555	41.12	69.31	39.4
Yingtan	47	2006	34199	1177	1008	13217	1.95901	87.22	0.119965	85.21	317.811	0.00666292	2.0965e-05	54999	32.69	60.97	97.44
Ganzhou	48	2006	156049	3539	5467	7098	2.61287	76.73	0.0539976	97.45	218.677	0.00109192	4.99332e-06	340301	28.6	79.71	43
Yichun	49	2006	190156	3756	5148	8275	2.16896	76.91	0.048629	96.66	286.19	0.00170485	5.95706e-06	202687	40.66	90.8	18
Shangrao	50	2006	213069	4550	5216	7082	1.41818	80.57	0.0330186	88.18	302.979	0.00105743	3.49012e-06	473828	37.34	98.61	63.83
Ji'an	51	2006	65373	2955	4364	7507	2.3452	75.56	0.0583852	92.25	188.994	0.00152716	8.08051e-06	218946	29.69	69.2	24
Fuzhou	52	2006	153200	1747	3158	8196	1.97656	76.18	0.105686	93.78	203.802	0.00179491	8.80713e-06	321817	24.44	65.98	55.02
Wuhan	53	2006	1096279	8972	10771	29899	1.95487	95.52	0.553222	96.49	964.022	0.0261714	2.71482e-05	3661516	37.78	88.07	65.79
Huangshi	54	2006	89095	4858	3687	15838	2.90491	92.07	0.266158	96.24	555.008	0.0133101	2.39818e-05	169577	39.25	42.67	65.19
Shiyan	55	2006	92350	1123	3467	9759	2.89984	88.42	0.159885	98.6	146.326	0.00258868	1.76912e-05	251816	41.57	87.19	52.65
Jingzhou	56	2006	115558	1105	3938	6802	2.92709	71.07	0.0985937	88.52	455.544	0.00446463	9.80065e-06	181430	35.4	86.53	22.48
Yichang	57	2006	134566	4142	6939	17190	2.1478	87	0.189891	96.96	190.151	0.00339272	1.78422e-05	391764	40.51	69.25	80.3
Xiangyang	58	2006	175465	5697	8163	11681	3.36758	81.28	0.128023	94.9	293.45	0.00397587	1.35487e-05	296664	38.12	83.45	31.35
Ezhou	59	2006	23900	428	1921	16367	2.33633	85.07	0.36894	98.5	707.713	0.0307181	4.34047e-05	78350	32.53	81.24	58.23
Jingmen	60	2006	67025	3348	4308	11903	2.72998	75.33	0.103428	84.25	237.738	0.00359561	1.51243e-05	90687	47.71	92.1	3
Xiaogan	61	2006	78129	3342	6287	8662	2.79694	75.35	0.0540173	94.31	577.609	0.00359147	6.21782e-06	112621	38.44	86.7	13.8
Huanggang	62	2006	78600	780	4928	5376	2.02804	69.03	0.0345845	93.05	417.826	0.00156254	3.73968e-06	121700	31.14	92.4	26
Xianning	63	2006	61447	1096	3905	8385	2.25509	76.31	0.0891539	96.62	285.732	0.00312342	1.09313e-05	78764	27.01	88.73	10.59
Suizhou	64	2006	24606	864	1567	9802	3.0766	74.23	0.117514	96.52	261.135	0.00435866	1.66912e-05	68260	27.69	87.92	40
Changsha	65	2006	882900	10905	10022	27982	1.65071	93.15	0.340111	99.66	533.886	0.0131145	2.45642e-05	3038612	38.04	90.3	44.9
Zhuzhou	66	2006	204162	7665	10222	16526	2.97798	87.52	0.210401	98.77	334.665	0.00760078	2.27116e-05	443512	39.77	61.27	53.5
Xiangtan	67	2006	151000	3622	3334	15455	1.92941	85.63	0.24688	99.88	581.535	0.0132662	2.28124e-05	236437	44.39	92.2	45.6
Hengyang	68	2006	152737	5167	8120	10057	3.78297	76.47	0.124019	99.33	474.526	0.00587851	1.23882e-05	165940	36.18	58.96	28
Shaoyang	69	2006	113752	4679	10738	6106	2.19645	71.1	0.0870858	96.9	358.325	0.00204513	5.70747e-06	151685	21.29	93	28.1
Yueyang	70	2006	105302	4875	7917	14331	3.06827	81.67	0.110136	87.36	357.062	0.00516604	1.44682e-05	211774	38.04	90.32	63
Changde	71	2006	141201	6110	14673	13338	3.69101	75.48	0.0903167	99.12	334.112	0.00359703	1.07659e-05	321430	35.05	87.7	38.17
Zhangjiajie	72	2006	39000	1109	4122	8677	2.40516	83.6	0.117312	96.67	169.662	0.00215427	1.26974e-05	47440	32.34	78.5	40.99
Yiyang	73	2006	82083	3530	6655	8082	2.60135	73.48	0.0928726	97.39	381.258	0.0034585	9.07127e-06	172237	34.43	100	64.52
Yongzhou	74	2006	23247	4036	7140	8103	2.30154	71.17	0.0664589	98.37	257.341	0.002032	7.8961e-06	154670	27.17	85.7	11.11
Chenzhou	75	2006	130647	9746	9098	12517	2.48459	84.16	0.0697378	98.16	238.818	0.00191355	8.01261e-06	221834	39.84	75.65	14.98
Loudi	76	2006	102734	6445	9252	9330	3.10233	82.39	0.0758907	99.2	507.626	0.00498953	9.82914e-06	162050	36.91	86	31.08
Huaihua	77	2006	174824	2592	6317	7355	2.97203	77.49	0.056	98.01	181.002	0.0011881	6.564e-06	125000	32.75	62.83	17
Chongqing	78	2006	1406000	36254	58179	12457	1.42406	87.81	0.233526	99.03	390.059	0.00769845	1.97367e-05	6296300	23.45	72.5	50.46
Chengdu	79	2006	1433300	14074	31305	25171	1.44794	92.9	0.347191	99.77	890.557	0.0320371	3.59743e-05	6191732	38.02	97.24	67.55
Zigong	80	2006	105019	3180	11530	11380	4.28107	81.88	0.218847	98.81	731.649	0.0101441	1.38647e-05	147144	33.48	43.52	72.34
Panzhihua	81	2006	98601	3614	2970	25539	2.35231	95.51	0.509495	99.07	146.519	0.00725806	4.95367e-05	159010	38.02	30.01	17.13
Luzhou	82	2006	115883	2637	10185	7819	2.72389	77.11	0.124334	98.69	395.28	0.00359272	9.08903e-06	161767	34.55	86.4	59.42
Deyang	83	2006	73916	3460	5796	14075	4.36821	81.3	0.104247	99.32	644.609	0.00671817	1.04221e-05	209228	30.1	47.5	34.92
Mianyang	84	2006	211267	2971	8146	10542	3.09261	79.29	0.140053	99.01	262.891	0.00396727	1.50909e-05	378389	32.67	78.84	44.7
Guangyuan	85	2006	67174	1760	2544	6100	1.79177	70.61	0.0925817	98.33	187.569	0.00190879	1.01765e-05	66913	37.28	82.7	7.45
Suining	86	2006	40759	1625	3640	6762	2.18299	70.57	0.140915	99.01	708.714	0.00803005	1.13305e-05	169035	33.96	99.78	14.13
Neijiang	87	2006	98588	3501	9520	7598	3.26835	79.41	0.11577	98.84	783.754	0.00547716	6.98837e-06	144853	15.73	88.59	16.35
Leshan	88	2006	183813	2526	4233	10879	2.19316	82.55	0.136153	97.1	272.977	0.00362311	1.32726e-05	183016	33.61	94.41	21.12
Nanchong	89	2006	138999	2277	15983	6384	2.37087	72.08	0.140266	97.05	588.156	0.00460293	7.82604e-06	198150	38.51	99.47	24.12
Yibin	90	2006	99865	4020	10739	9560	2.29	80.43	0.0616446	99.18	393.857	0.00265302	6.73599e-06	355781	30.96	71.5	2
Guang'an	91	2006	58464	1802	5249	7483	2.0581	74.99	0.0504	97.21	721.217	0.00320618	4.44551e-06	154019	38.35	39.8	17.01
Dazhou	92	2006	67417	3924	9967	7052	1.77106	68.58	0.04648	96.63	389.549	0.00120608	3.09609e-06	226509	17.69	85.24	49.97
Ziyang	93	2006	72062	2901	5516	7049	3.12393	69.57	0.0501022	97.29	614.67	0.00306456	4.9857e-06	131066	22.83	98.78	85
Meishan	94	2006	46051	1443	6387	9202	1.75827	75.95	0.0868713	97.85	475.925	0.00535764	1.12573e-05	144443	29.61	93	18
Bazhong	95	2006	56735	3048	3352	4705	2.46541	58.48	0.0738831	95.3	301.154	0.00131128	4.35416e-06	86254	23.62	61.03	33.8
Ya'an	96	2006	73651	1252	2883	9828	1.34099	78	0.138261	98.33	100.375	0.00126611	1.26139e-05	22828	22.55	85.8	46.4
Guiyang	97	2006	210200	5142	20897	17025	1.45851	93.71	0.59173	99.72	441.275	0.0164302	3.72334e-05	1076936	40.18	48.39	24.97
Liupanshui	98	2006	39442	5110	14677	8363	1.74158	91.96	0.109843	98.83	301.485	0.00281987	9.35326e-06	120789	33.59	42.65	23.45
Zunyi	99	2006	94489	3280	14244	6239	2.14293	79.01	0.0928581	98.44	238.053	0.00163123	6.85238e-06	274098	42.15	65.79	80
Anshun	100	2006	33900	1035	5614	4667	2.81629	79.74	0.125297	96.1	281.714	0.00304404	1.08054e-05	58971	15.04	32.53	14
Kunming	101	2006	608627	9717	7372	19475	1.84595	93.24	0.357282	98.99	292.799	0.011078	3.78349e-05	1832893	27.3	37.83	73.5
Zhaotong	102	2006	41618	872	3132	3838	1.58417	74.37	0.0444705	97.31	228.177	0.000748997	3.28253e-06	68008	18.15	47.48	7.42
Qujing	103	2006	98499	10680	5236	9453	1.89013	81.79	0.0627649	97.63	177.922	0.00111396	6.26094e-06	314331	16.74	45.14	66.93
Yuxi	104	2006	149289	2299	1093	18734	3.42038	89.11	0.0250298	97.12	351.037	0.0013739	3.91382e-06	130010	35.24	48.11	43.25
Pu'er	105	2006	48787	1707	1464	4853	1.52375	66.65	0.0228931	87.37	131.087	0.000418641	3.1936e-06	47284	33.16	18.37	30
Baoshan	106	2006	39498	1346	948	5541	1.70666	66.25	0.0694141	94.82	107.257	0.000916637	8.5462e-06	49200	20.88	62.6	25
Lijiang	107	2006	64237	963	613	5810	0.991084	78.02	0.043193	91.01	113.474	0.000867147	7.64183e-06	122364	28.8	77.77	61.63
Lincang	108	2006	25848	1734	632	4831	1.93965	64.03	0.0478919	88.71	99.8406	0.000505946	5.06754e-06	81972	6.46	95.1	55
Shanghai	1	2007	10800000	35634	2872	63951	2.73378	99.17	0.868065	99.64	2174.86	0.139696	6.4232e-05	13075256	35.71	86.9	61.78
Nanjing	2	2007	854390	12686	21996	53639	1.75793	97.36	0.756275	99.49	937.663	0.0877302	9.35626e-05	4459730	41.61	89.36	62.75
Wuxi	3	2007	653507	9184	22258	83923	2.30468	98.58	0.510937	99.59	964.369	0.0423977	4.39641e-05	3781224	39.6	94.75	86
Xuzhou	4	2007	365084	8678	8892	17909	1.74826	88.53	0.14005	97.08	835.806	0.0157577	1.88533e-05	1001097	34.45	97.81	88.46
Changzhou	5	2007	425087	6710	18330	52840	1.5626	96.63	0.342465	99.7	815.006	0.0256556	3.14791e-05	2250453	37.2	98.55	53.32
Suzhou	6	2007	1113432	9958	40163	91911	2.40912	98.27	0.312941	99.86	735.662	0.026898	3.65629e-05	6019565	38	99.99	73.86
Nantong	7	2007	309629	9823	11492	27500	1.66842	91.77	0.0851944	97.38	957.543	0.00766904	8.00908e-06	1374262	36.51	99.97	37.01
Lianyungang	8	2007	160576	5229	8768	12857	1.05741	82.97	0.144537	92.67	642.973	0.012	1.86633e-05	793957	32.79	100	76.97
Huai'an	9	2007	169416	2661	4283	14347	1.25448	82.93	0.177903	94.27	530.183	0.00943209	1.77903e-05	1021479	36.11	99.8	84.5
Yancheng	10	2007	246486	4402	8337	16987	1.65949	81.05	0.0721669	92.87	477.133	0.0045958	9.63213e-06	925574	34.18	60.76	92.37
Yangzhou	11	2007	331092	5598	9476	28585	1.82745	92.3	0.147784	99.43	692.267	0.0108532	1.56777e-05	1064781	40.32	100	26.23
Zhenjiang	12	2007	254930	5674	8743	44894	2.05213	96.2	0.321639	99.05	698.674	0.0245126	3.50845e-05	843725	37.75	47.87	78.35
Taizhou	13	2007	236566	2533	5939	23933	1.7072	91.44	0.115099	98.68	863.723	0.00966017	1.11843e-05	920679	35.66	72.8	79.69
Suqian	14	2007	93271	2702	3966	10217	1.19647	77.99	0.0773051	96.74	621.309	0.00586791	9.44443e-06	702464	35.68	83.15	55.11
Hangzhou	15	2007	1219572	16484	24836	52590	2.43459	96.02	0.378672	99.89	405.128	0.0207568	5.12352e-05	5187904	35.24	98.6	70
Jiaxing	16	2007	476246	3304	15972	47157	1.76143	93.88	0.110032	99.8	860.307	0.0200511	2.33069e-05	1477386	36.93	86.88	80.27
Huzhou	17	2007	230126	6432	8934	34596	1.9462	92.2	0.216059	99.9	443.108	0.0123238	2.78123e-05	949385	37.91	100	39.39
Zhoushan	18	2007	134151	2312.68	7807	42259	1.46036	89.03	0.377599	99.82	671.458	0.0341458	5.08532e-05	391507	35.27	99.95	66.75
Jinhua	19	2007	460092	14860	19782	32002	2.70945	94.74	0.0988915	99.7	419.697	0.00628736	1.49807e-05	1214251	36.21	91.99	47.92
Shaoxing	20	2007	453740	9852	15874	45244	2.33829	94.67	0.120415	99.95	528.391	0.0109133	2.06538e-05	1785888	36.61	32.81	99.45
Wenzhou	21	2007	932577	14916	27689	28387	2.9292	96.84	0.13622	99.87	648.82	0.0129837	2.00112e-05	1924933	21.22	91.14	40.95
Taizhou	22	2007	461203	7709	19564	30366	2.36632	93.41	0.17654	99.06	605.026	0.0120997	1.99986e-05	957290	14.67	97.58	73
Lishui	23	2007	155255	2959	4976	17133	1.82877	88.38	0.0735856	98.31	146.832	0.00150306	1.02366e-05	539465	29.31	97.8	90.06
Quzhou	24	2007	189500	8722	7161	21598	1.50948	88.98	0.112295	99.58	280.217	0.00505599	1.80431e-05	459108	36.53	99.99	84.02
Ningbo	25	2007	1737851	12889	29541	66067	2.15019	95.6	0.245678	99.86	575.143	0.022555	3.92164e-05	3328941	33.97	62.16	60.45
Xuancheng	26	2007	67900	3339	5779	13077	1.13657	81.01	0.062064	94.55	223.322	0.00215126	9.63299e-06	359513	38.51	86.75	44.74
Suzhou	27	2007	95190	5403	7076	7430	3.34302	67.46	0.068085	96.02	630.602	0.00424032	6.72424e-06	214808	33.66	98.43	40.1
Chuzhou	28	2007	98890	6136	6312	10611	1.83973	75.98	0.0664474	94.47	328.3	0.00314723	9.58645e-06	293403	32	88	71.97
Chizhou	29	2007	43567	2822	5275	10949	1.12981	78.63	0.122073	98	191.03	0.00302224	1.58208e-05	130690	40.72	89.7	38.69
Fuyang	30	2007	100529	3642	5972	5515	2.82362	70.14	0.0699586	98.34	996.716	0.00620665	6.2271e-06	313919	26.16	95.51	50
Lu'an	31	2007	64286	6284	7978	7216	2.1626	76.52	0.0420411	95.31	386.91	0.00245105	6.33492e-06	340458	35.97	93	70.85
Hefei	32	2007	275022	5806	7726	28134	1.01845	94.21	0.414262	99.59	681.32	0.0319733	4.69284e-05	3850056	39.37	88.12	81.77
Bengbu	33	2007	141500	3523	3818	12818	2.0734	79.89	0.216511	97.59	596.892	0.015704	2.63096e-05	336021	28.76	83.24	53.52
Huainan	34	2007	80052	1379	2239	15699	1.36754	90.37	0.422646	98.55	926.19	0.0365957	3.95122e-05	309478	39.75	51.14	82.19
Tongling	35	2007	50400	1371	1398	40116	2.41701	97.34	0.527223	97.93	661.725	0.0404313	6.10998e-05	207772	40.89	92.71	27.44
Maanshan	36	2007	73762	2683	1343	41917	1.60592	96.02	0.38957	99.67	755.16	0.0414591	5.4901e-05	346628	42.07	99.66	40
Huaibei	37	2007	56144	4009	3783	12674	1.76715	89.94	0.371648	99.91	779.533	0.022324	2.86376e-05	175341	42.31	90.02	59.57
Wuhu	38	2007	177383	3978	4800	25933	1.33623	94.24	0.413217	99.66	694.784	0.0354417	5.1011e-05	888964	38.01	45.5	74.3
Anqing	39	2007	146856	3660	5980	10485	1.80216	80.88	0.0940441	92.14	398.871	0.00411868	1.03259e-05	431256	38.42	98.86	15.21
Huangshan	40	2007	61366	3643	4329	14430	1.00032	85.41	0.165157	98.64	150.892	0.0034873	2.31112e-05	314662	48.86	86	22.48
Bozhou	41	2007	48876	2130	2996	6718	2.31601	70.18	0.0405635	99.3	688.297	0.00382135	5.55189e-06	76619	35.94	70.39	67.91
Nanchang	42	2007	731456	4364	3787	30460	1.69521	93.76	0.411756	96.27	663.753	0.0243178	3.66367e-05	1256020	38	97.88	81.19
Jingdezhen	43	2007	75840	488	927	16899	2.34491	90.72	0.287873	93.25	276.132	0.0127298	4.61007e-05	161617	42.83	71.6	72.44
Pingxiang	44	2007	65764	1952	3940	17241	1.51089	90.92	0.189548	98.53	482.871	0.0107218	2.22042e-05	176956	33.9	30.92	27.07
Jiujiang	45	2007	193936	2157	4604	12590	1.6538	86.31	0.125568	95.82	254.784	0.00425756	1.67105e-05	388206	42.18	47.79	58.11
Xinyu	46	2007	60294	1535	1206	25013	1.78835	91.29	0.28722	68.26	357.906	0.0138321	3.86473e-05	220603	39.02	52.08	31.68
Yingtan	47	2007	39246	1196	1075	20156	2.31708	90.02	0.107137	82.33	323.298	0.00864941	2.67537e-05	81367	30.35	80.75	47.28
Ganzhou	48	2007	223617	3719	5638	8487	2.61951	78.17	0.0522895	97.64	222.712	0.00126968	5.70099e-06	508722	36.94	90.01	64.02
Yichun	49	2007	119902	3651	5180	9478	1.96442	77.77	0.0486004	97.26	288.762	0.00172478	5.97303e-06	293076	38.42	88.69	22.87
Shangrao	50	2007	249000	6254	5748.5	8228	1.30401	80.93	0.0332311	88.96	308.964	0.00111886	3.62134e-06	626488	34.94	99.66	22.74
Ji'an	51	2007	91588	2964	3376	8559	2.03747	76.05	0.0581589	91.86	192.489	0.00152716	7.93379e-06	218787	31.27	99.97	44.37
Fuzhou	52	2007	166000	1890	3329	9570	1.62762	78.23	0.105947	94.05	204.623	0.00223433	1.09192e-05	417608	30.75	95	34.41
Wuhan	53	2007	1158300	9918	11500.9	35582	1.81321	95.89	0.545284	97.18	975.053	0.0261714	2.6841e-05	4597498	32.24	82.34	81.77
Huangshi	54	2007	101100	5153	3861	19409	2.59483	91.96	0.265476	96.4	557.255	0.0135283	2.42766e-05	196600	36.56	30.3	74.3
Shiyan	55	2007	126884	1318	3993	12745	2.90424	88.87	0.135011	98.85	147.323	0.00243243	1.65109e-05	260485	45.43	91.21	18.32
Jingzhou	56	2007	167700	1189	4760	8001	2.46568	70.32	0.100956	88.64	458.831	0.00450757	9.82402e-06	211975	28.64	79.12	22.48
Yichang	57	2007	195521	4511	7683.6	20355	2.10294	86.56	0.171922	99.2	190.735	0.00344641	1.8069e-05	487110	35.36	95.45	82.19
Xiangyang	58	2007	250000	5949	8827.2	14478	2.95543	82.18	0.128694	93.57	295.072	0.00397587	1.34742e-05	368664	36.71	90	55
Ezhou	59	2007	38470	723	2282	20263	1.98757	84.66	0.364452	99.59	711.503	0.0307181	4.31735e-05	93850	25	70.9	50.52
Jingmen	60	2007	75874	3580	4872	14157	2.74109	75.39	0.101953	94.95	240.705	0.00359561	1.49379e-05	113823	44.3	72.46	39.7
Xiaogan	61	2007	114049	3847	6834.7	8828	2.45395	77.3	0.0539128	97.71	579.978	0.00359147	6.19243e-06	191578	33.28	80.66	15.21
Huanggang	62	2007	104393	879	5611	5891	1.83268	68.26	0.0357055	94.15	418.996	0.00157973	3.77028e-06	233319	30.91	70.61	71.97
Xianning	63	2007	78027	1087	4380	10099	2.07208	76.16	0.0878076	97.67	290.113	0.00312342	1.07662e-05	146038	14.38	80.72	79.53
Suizhou	64	2007	37658	953	1752	11183	2.5276	75.56	0.116312	96.42	263.834	0.00435866	1.65205e-05	91057	26.55	64.26	40.1
Changsha	65	2007	737200	13994	9933.7	33711	1.51556	93.66	0.343213	99.78	539.267	0.0153338	2.84345e-05	4129929	31.21	72.92	48.7
Zhuzhou	66	2007	184290	9301	11196	20387	2.60256	87.14	0.15891	98.81	337.3	0.00794431	2.35526e-05	579066	36.02	42.95	18.58
Xiangtan	67	2007	178000	4159	3406	19171	1.99376	84.16	0.24561	99.89	583.649	0.0139581	2.39153e-05	351818	40.11	91.13	51.23
Hengyang	68	2007	182730	6142	9114.1	12232	3.60189	76.56	0.124081	99.4	476.299	0.00607724	1.27593e-05	235070	35.3	96.56	39.69
Shaoyang	69	2007	134941	4751	10532	7074	1.83339	71.87	0.0785085	97.06	359.866	0.00216035	6.0032e-06	188746	28.27	68.55	63.77
Yueyang	70	2007	159872	5675	7524.3	17799	2.8666	80.66	0.11143	91.47	359.873	0.00520912	1.44749e-05	292736	36.25	81.19	65.31
Changde	71	2007	140742	6769	14680.3	15901	3.7252	75.91	0.0906714	99.25	336.443	0.00394887	1.17371e-05	398503	35	98.88	44.3
Zhangjiajie	72	2007	54000	1476	4641	10201	2.38977	83.23	0.11885	96.74	170.649	0.0022541	1.32089e-05	61914	31.38	74.57	38.69
Yiyang	73	2007	108881	3997	7361	10020	2.14229	72.47	0.0926384	97.49	383.111	0.00400198	1.0446e-05	320605	33.44	95.08	66.27
Yongzhou	74	2007	99356	5589	7647	9887	1.98522	70.32	0.0678606	97.1	258.527	0.00237512	9.18712e-06	247968	25.87	93.6	73.76
Chenzhou	75	2007	131259	10038	9718.7	14861	2.61438	84.56	0.0704346	98.21	240.556	0.00209924	8.7266e-06	273913	31.47	74.49	16.08
Loudi	76	2007	113265	6895	10056	11493	3.53721	84.8	0.0768528	99.13	512.652	0.00500185	9.7568e-06	183522	33.45	99.5	59.56
Huaihua	77	2007	131092	3285	6459.2	9045	2.80582	76.59	0.0567718	97.98	181.73	0.0011881	6.53772e-06	155758	32.66	91.25	84.71
Chongqing	78	2007	1693000	42011	73316	14660	1.30397	88.3	0.236601	99.21	394.503	0.00813864	2.06301e-05	8498966	28.92	90.96	68.1
Chengdu	79	2007	1466500	15295	32177.5	26525	1.38814	92.93	0.347287	99.77	897.724	0.0329831	3.67407e-05	9052800	35.06	100	74.15
Zigong	80	2007	125219	3622	13038	14166	3.72195	81.65	0.218608	99.24	737.366	0.0114544	1.55342e-05	192034	28.91	75.63	88.6
Panzhihua	81	2007	68328	3920	3111.2	30251	2.32158	95.24	0.516715	99.1	147.957	0.00725806	4.90552e-05	252988	36.19	85.18	70.45
Luzhou	82	2007	153537	3331	13330	9474	2.59182	77.53	0.124849	98.74	399.404	0.00391524	9.80272e-06	239154	31.26	97.52	72.68
Deyang	83	2007	132553	3831	6211	17789	3.93272	81.12	0.106019	99.46	647.145	0.00675176	1.04332e-05	257425	26.87	99.05	23.89
Mianyang	84	2007	261857	2927	8181	13640	2.86384	78.53	0.1357	99.22	265.183	0.00396727	1.49605e-05	465006	30.07	98.38	47.53
Guangyuan	85	2007	70312	2000	2744	6893	1.73092	70.96	0.0960932	98.36	188.433	0.00195047	1.0351e-05	94290	36.96	98.01	47.78
Suining	86	2007	50700	1159	3477	8565	1.84603	70.53	0.110813	99.09	720.075	0.00817653	1.13551e-05	330007	33.99	90	29.42
Neijiang	87	2007	105127	3940	10610	9432	3.27642	78.51	0.116108	98.92	786.911	0.00611214	7.76727e-06	203953	16.22	94.93	30.06
Leshan	88	2007	176816	2456	3826	13475	2.22627	81.71	0.137722	97.39	274.793	0.00376111	1.3687e-05	286274	31.51	51	66.29
Nanchong	89	2007	99465	2849	16116	8234	2.5303	70.05	0.0929781	97.29	594.687	0.00490664	8.2508e-06	274186	33.02	78.02	47.19
Yibin	90	2007	120522	3768	11418.5	11874	2.42129	79.69	0.0680291	99.21	396.733	0.00340285	8.57718e-06	345456	28.94	79.94	2.54
Guang'an	91	2007	83158	2016	5577	9054	2.05658	74.54	0.0510886	97.18	729.083	0.00323928	4.44296e-06	175551	37.62	97.37	61.87
Dazhou	92	2007	96910	4120	8471	8970	1.66478	67.96	0.0469459	97.39	391.845	0.00120608	3.07794e-06	395400	36.38	99.32	30
Ziyang	93	2007	80464	3069	5894	8818	2.98768	70.46	0.0508698	97.46	619.467	0.00321527	5.19038e-06	199642	21.52	85.11	80.11
Meishan	94	2007	54804	1574	7075	11340	1.62415	75.41	0.0871049	98.05	485.193	0.00548288	1.13004e-05	255596	23.63	73.68	34.68
Bazhong	95	2007	56437	3650	4026	5632	2.15248	58.4	0.0750895	95.51	304.219	0.00131128	4.3103e-06	137326	23	91.41	87.93
Ya'an	96	2007	83721	1347	3099	10871	1.24599	78.22	0.137437	98.49	100.425	0.00131551	1.30995e-05	21009	21.86	71.98	17.75
Guiyang	97	2007	235300	5319	21708	19489	1.38612	93.43	0.497137	99.61	447.872	0.0164302	3.6685e-05	1351267	39.22	98.62	36.05
Liupanshui	98	2007	55344	5453	17759	9844	1.76736	92.78	0.0841533	98.93	309.765	0.00370965	1.19757e-05	185720	25.68	68.89	97.45
Zunyi	99	2007	128600	2966	12630	7229	2.0806	82.21	0.0946714	98.55	240.361	0.00163123	6.78658e-06	365123	38.04	81.31	42.96
Anshun	100	2007	429800	1150	3941	5536	1.81737	79.98	0.150808	96.34	288.508	0.00314017	1.08842e-05	95341	13.16	80.6	28.91
Kunming	101	2007	915263	10201	7512	21711	1.71866	93.32	0.350524	98.99	294.765	0.0120556	4.0899e-05	2219936	30.29	92.25	67.16
Zhaotong	102	2007	81146	1270	3139	4346	1.46053	76.02	0.0447622	97.27	234.16	0.00100312	4.28392e-06	87255	12.53	53.47	40.25
Qujing	103	2007	90547	10504	4779	11381	1.83864	81.75	0.0640912	98.09	179.098	0.00116585	6.50956e-06	359883	32.37	94.49	20
Yuxi	104	2007	159899	2526	1190	21992	3.28663	89.26	0.025093	97.88	357.193	0.00145895	4.08447e-06	212932	33.36	57.07	27.23
Pu'er	105	2007	43818	1869	1664	5878	1.42815	67.43	0.0233981	88.14	132.872	0.000418641	3.1507e-06	106598	30.58	62.37	88
Baoshan	106	2007	42183	1335	1023	6630	1.56975	67.71	0.0706714	95.48	108.087	0.000947192	8.76325e-06	72520	20.52	99.68	33.55
Lijiang	107	2007	73873	853	710	6984	0.956811	78.25	0.0428904	93.07	115.373	0.000867147	7.51603e-06	122003	24.29	88.35	58.56
Lincang	108	2007	47431	1927	612	5737	1.96642	63.72	0.0478857	89.58	100.707	0.000474069	4.70741e-06	66445	24.22	92.7	52
Shanghai	1	2008	11600000	42729	2934	69154	2.83638	99.18	0.874569	99.68	2194.07	0.139748	6.36934e-05	13668732	38	95.53	85.81
Nanjing	2	2008	1107400	13784	23720	60808	1.75242	97.54	0.765718	99.54	948.739	0.0899529	9.48131e-05	5081669	46.12	92.4	86
Wuxi	3	2008	957974	9930	23046	95460	2.35453	98.56	0.511461	99.61	969.507	0.0434419	4.48083e-05	4497171	43	98.73	90.1
Xuzhou	4	2008	488024	11508	20529	21367	1.60503	89.53	0.141087	96.95	841.055	0.0165749	1.97072e-05	1308123	38.92	99.58	80.8
Changzhou	5	2008	582584	9982	21109	61503	1.5207	96.9	0.333612	99.7	818.107	0.0274823	3.35926e-05	3089161	42.12	98.55	86.2
Suzhou	6	2008	1528110	10863	45386	106863	2.5664	98.37	0.318031	99.86	741.93	0.0374317	5.04518e-05	7180805	41.04	97.34	88.9
Nantong	7	2008	485974	10825	12570	32815	1.66741	92.07	0.0901901	97.58	954.531	0.00858143	8.99021e-06	1726846	40.55	98.44	85.9
Lianyungang	8	2008	258822	8514	14681	15458	0.964533	83.64	0.143984	94.28	651	0.0126667	1.94572e-05	1132750	41.01	91.56	79.3
Huai'an	9	2008	219286	2981	4859	17104	1.11015	84.49	0.186251	94.7	533.072	0.00992851	1.86251e-05	1383967	39.53	99.78	81
Yancheng	10	2008	286966	4877	9176	19775	1.43126	82.83	0.0776139	94.61	478.264	0.00466651	9.75718e-06	1090231	39.04	94.9	80.8
Yangzhou	11	2008	399258	6209	10400	34238	1.65613	92.53	0.156006	99.73	693.081	0.0113054	1.63118e-05	1376553	43.45	97.32	86
Zhenjiang	12	2008	339180	6568	10092	52391	1.95982	96.37	0.32072	99.12	698.648	0.0255212	3.65294e-05	970271	42.12	91.12	77.7
Taizhou	13	2008	344195	2937	6775	27843	1.54842	92.16	0.114696	99.17	864.05	0.0100914	1.16792e-05	1117843	40.55	99.46	81.4
Suqian	14	2008	138991	3061	4405	12289	1.08274	79.6	0.077631	97.33	624.874	0.00682642	1.09245e-05	870691	40.34	99.92	78.7
Hangzhou	15	2008	1321269	16822	25630	70832	2.41412	96.26	0.381707	99.9	408.315	0.0221294	5.41969e-05	6154060	38.6	95.06	83.24
Jiaxing	16	2008	541409	3535	16596	43129	1.80324	94.19	0.111131	99.78	863.525	0.0213282	2.4699e-05	1812256	39.92	97.95	79.95
Huzhou	17	2008	292076	6792	9254	40089	1.97034	92.01	0.223211	99.91	444.311	0.0124098	2.79304e-05	1032906	44.63	99	82.27
Zhoushan	18	2008	158807	2406	7905	50683	1.44435	89.97	0.415728	99.84	672.014	0.0348542	5.18652e-05	389546	40.11	97.97	40.94
Jinhua	19	2008	560953	15610	20196	36538	2.86578	94.67	0.0983507	99.7	421.726	0.00636779	1.50994e-05	1409595	39.5	98.92	74.69
Shaoxing	20	2008	531420	10318	16285	50909	2.42746	94.75	0.119915	99.94	529.385	0.0109496	2.06837e-05	2020573	44.23	80.43	76.51
Wenzhou	21	2008	1103994	15175	28164	31555	3.1964	96.84	0.136349	99.9	655.117	0.0139172	2.12438e-05	2193919	22.01	93.19	49.16
Taizhou	22	2008	558170	8282	20621	34374	2.58731	93.2	0.165923	99.21	609.988	0.0121836	1.99735e-05	1262494	42.7	97.52	65.83
Lishui	23	2008	170183	3109	5207	22053	2.03209	89.08	0.0731707	98.39	147.664	0.00153197	1.03747e-05	399930	36.34	85.07	43.2
Quzhou	24	2008	156713	9241	7305	23362	1.60601	89.36	0.113402	99.68	281.473	0.00547449	1.94495e-05	456189	42.02	96.66	61.03
Ningbo	25	2008	2566222	13550	30130	69997	2.29369	95.77	0.24857	99.88	578.68	0.0246073	4.25232e-05	3077538	37.52	85.7	79.69
Xuancheng	26	2008	70518	3810	6409.1	15953	0.987366	81.87	0.0625474	95.51	224.58	0.00271931	1.21084e-05	616069	38.53	96.23	34.3
Suzhou	27	2008	105786	6217	7358	8982	2.4251	69.99	0.0662397	97.21	639.685	0.00466946	7.29962e-06	312008	36.39	100	51.71
Chuzhou	28	2008	97007	6414	6549	11626	1.50224	76.28	0.0645327	94.45	330.822	0.00324558	9.81067e-06	463808	32.19	90.87	12.27
Chizhou	29	2008	45118	3558	6405	14147	1.07253	79.63	0.123262	98.07	192.153	0.00318341	1.6567e-05	309654	41.7	82.59	46.04
Fuyang	30	2008	109249	4054	6543	6475	2.86508	69.41	0.0699541	98.5	1010.53	0.0070179	6.9448e-06	422559	25.09	87.79	71.5
Lu'an	31	2008	99903	17538	18419	7473	2.08147	75.78	0.0420586	95.36	390.32	0.00285325	7.31002e-06	390903	35.13	74.48	67.85
Hefei	32	2008	324680	10590	12885	34482	0.905474	93.68	0.393504	99.72	690.691	0.0380304	5.50613e-05	5654661	36.84	99.17	75.56
Bengbu	33	2008	167900	4330	4520	13632	1.92128	79.42	0.215623	97.64	601.999	0.0167591	2.7839e-05	405453	30.71	91	67.18
Huainan	34	2008	87272	1393	2270	19809	2.00963	91.31	0.424983	98.49	931.838	0.0370484	3.97584e-05	369824	40.6	91.19	26.94
Tongling	35	2008	55000	1351	1381	44100	1.85856	97.41	0.527676	98.01	663.881	0.0422282	6.36081e-05	322465	40.85	82.41	71.7
Maanshan	36	2008	118000	2662	1338	49824	1.57301	96.14	0.393755	99.67	759.786	0.0427046	5.62061e-05	651773	42.32	61.35	81.4
Huaibei	37	2008	70133	4464	4210	17029	1.70542	90.06	0.371072	99.95	787.231	0.0229223	2.91176e-05	223606	41.99	93.41	73.83
Wuhu	38	2008	182989	5136	5719	32500	1.21903	94.74	0.413493	99.71	695.779	0.0380796	5.47294e-05	1502297	38.03	94.57	70.1
Anqing	39	2008	156000	3714	5993	12595	1.60446	80.96	0.0936324	92.5	400.764	0.00427602	1.06697e-05	636334	38.98	100	71.2
Huangshan	40	2008	73147	4137	4952	16867	0.93712	86.32	0.168049	98.91	151.27	0.00404915	2.67678e-05	623096	48.93	88.42	63.84
Bozhou	41	2008	73600	2331	3284	7918	2.23188	70.55	0.0380454	99.3	703.093	0.00382135	5.43506e-06	133742	38.38	99.82	74.85
Nanchang	42	2008	724561	4710	3846	36105	1.51075	93.89	0.410325	96.48	668.373	0.0249932	3.73941e-05	1633040	41.42	90.5	86.76
Jingdezhen	43	2008	77395	512	1008	20646	1.4004	90.54	0.283385	93.81	301.046	0.0138584	4.60343e-05	230820	45.59	63.63	40
Pingxiang	44	2008	99846	2593	4390	21002	1.09709	91.5	0.189212	98.46	485.8	0.0108473	2.23287e-05	189264	40.09	91.08	71.36
Jiujiang	45	2008	209476	2456	4723	14785	1.53983	88.03	0.124476	96.87	257.488	0.00475323	1.846e-05	353262	45.46	51.05	60.06
Xinyu	46	2008	68902	1741	1277	35629	1.11966	92.3	0.270292	99.65	387.3	0.0144609	3.73377e-05	232723	43.59	59.3	75.01
Yingtan	47	2008	53398	2473	1774	23222	2.0047	89.05	0.104728	83.46	326.702	0.00666292	2.03945e-05	87036	48.78	79.73	33
Ganzhou	48	2008	258571	3970	5735	10016	2.23907	79.27	0.0562461	97.78	225.736	0.00139665	6.18707e-06	622018	36.85	79.38	24
Yichun	49	2008	137933	3681	5125	11336	1.68329	78.28	0.0487159	96.91	291.376	0.00172478	5.91944e-06	398467	41.46	98.11	84.18
Shangrao	50	2008	190000	6783	6027	9718	1.46827	80.9	0.0327494	89.41	314.313	0.00118819	3.78028e-06	833345	41.25	93.8	81.05
Ji'an	51	2008	95428	3444	3412	10571	1.23124	76.27	0.0572901	93.21	194.707	0.00116845	6.00103e-06	299430	40.87	96.16	20.66
Fuzhou	52	2008	197410	2007	3430	11233	1.29078	77.81	0.113478	94.1	206.026	0.00239001	1.16006e-05	568006	40.11	69.54	58.04
Wuhan	53	2008	1320000	10516	12082	44290	1.75843	96.34	0.639924	97.84	980.975	0.0541559	5.52062e-05	5703605	37.48	89.56	80.7
Huangshi	54	2008	113000	5245	3892	22980	2.39207	92.55	0.267382	96.5	561.444	0.0135283	2.40954e-05	215253	40.42	49.76	75.3
Shiyan	55	2008	122000	1417	4088	13892	2.6296	88.15	0.1358	99.08	148.239	0.00251267	1.69501e-05	289873	45.48	79.4	61.8
Jingzhou	56	2008	180445	1224	4831	9554	2.14085	69.88	0.101048	88.42	463.569	0.00456741	9.8527e-06	265885	35.37	100	35.05
Yichang	57	2008	230341	4909	8163.4	25445	1.9611	86.66	0.179428	99.31	190.436	0.00387495	2.03478e-05	566832	40.64	46.98	84.33
Xiangyang	58	2008	251100	6277	9275	18458	2.68202	82.48	0.129368	93.6	296.279	0.00401845	1.35631e-05	462102	37.77	99.74	75.02
Ezhou	59	2008	47823	918	1881	26142	1.79852	84.61	0.3651	99.74	710.239	0.0314495	4.42801e-05	107909	37.27	96.6	61.35
Jingmen	60	2008	118409	3752	5164	18309	2.47691	75.19	0.102263	95.61	241.946	0.00391245	1.61707e-05	168369	45	78.39	54.44
Xiaogan	61	2008	108590	5336	8356.7	12698	2.18982	77.79	0.0531368	96.51	589.293	0.00364759	6.18977e-06	285661	38.74	99.16	18.71
Huanggang	62	2008	138458	1031	6638	6520	1.61992	67.95	0.0360476	94.09	421.38	0.00163476	3.87953e-06	273769	32.64	94.3	70.2
Xianning	63	2008	83332	1308	4778	14299	1.78853	77.2	0.0878873	96.96	292.273	0.00312342	1.06867e-05	253500	32.01	94.21	13.05
Suizhou	64	2008	48900	1002	1875	14074	2.1092	77.26	0.12151	96.57	265.785	0.00446243	1.67897e-05	159600	28.19	98.99	60.6
Changsha	65	2008	623458	14651	11334	45765	1.60195	94.26	0.373996	99.8	545.85	0.0205415	3.76321e-05	4694654	36.32	88.5	70.85
Zhuzhou	66	2008	175302	9768	12261	24563	2.34159	87.94	0.164187	98.67	339.695	0.00794431	2.33866e-05	813927	39.93	79.36	68.5
Xiangtan	67	2008	202000	6100	3400	23673	2.0625	85.81	0.246879	99.86	586.221	0.0144865	2.47117e-05	339005	39.72	95.07	66.27
Hengyang	68	2008	168476	6503	11591.8	14858	3.27051	76.42	0.12419	99.57	477.776	0.00607724	1.27199e-05	331534	39.01	73.65	27.33
Shaoyang	69	2008	139369	5970	10289	8332	1.56546	73.18	0.068639	97.85	362.021	0.00225636	6.23268e-06	242259	32.51	91.1	40.6
Yueyang	70	2008	160500	14717.7	8559.4	21410	2.55972	82.8	0.109699	87.15	365.553	0.00520978	1.42518e-05	349100	39.8	90.51	67
Changde	71	2008	146860	7067	13111.9	19201	3.6788	77.21	0.0926469	99.29	337.636	0.00398791	1.18113e-05	414743	43.01	98.13	39.74
Zhangjiajie	72	2008	66504	1955	5057	12338	2.4869	82.91	0.127248	96.87	172.93	0.00228562	1.32171e-05	90359	38.76	93.24	47.8
Yiyang	73	2008	89813	4357	6159	12223	1.98002	71.64	0.0924817	97.59	385.096	0.00415843	1.07984e-05	466234	35.6	66.68	69.3
Yongzhou	74	2008	104356	7119	7929	11551	1.65344	72.72	0.0687741	97.59	258.527	0.00241077	9.32501e-06	338569	28.35	90.5	38
Chenzhou	75	2008	134406	9821	9989.7	16668	2.44784	83.59	0.071189	99.08	240.834	0.00213223	8.8535e-06	301665	33.67	74.98	28.21
Loudi	76	2008	125612	6921	10192	13509	4.40993	81.78	0.07768	98.71	522.102	0.00505113	9.6746e-06	181312	38.2	90.99	44.39
Huaihua	77	2008	149439	4418	6586.6	10950	2.63554	78.48	0.0581208	98.15	184.238	0.00144802	7.85947e-06	211426	28.95	58.96	21.48
Chongqing	78	2008	1895700	54589	102680	18025	1.25991	88.71	0.240297	99.24	393.24	0.00855251	2.17488e-05	9909970	35.91	80.1	72
Chengdu	79	2008	1173100	21340	33714.8	30855	1.30298	93.08	0.356813	99.79	907.958	0.0345157	3.80147e-05	9125057	38.58	98.26	84.17
Zigong	80	2008	149935	3923	14013	17348	3.06123	83.13	0.218318	99.43	744.523	0.0121656	1.63401e-05	226034	32.46	74.39	72.81
Panzhihua	81	2008	91698	5923	4359	37278	2.27089	95.48	0.514661	99.08	149.435	0.00733871	4.91096e-05	251986	39.91	33.29	27.76
Luzhou	82	2008	169933	4266	16571.8	11831	2.27323	79.19	0.124508	98.98	402.858	0.00433821	1.07686e-05	404767	38.13	77.9	13.71
Deyang	83	2008	155027	3332	6186	19084	3.17533	81.38	0.107236	99.51	650.605	0.00740511	1.13819e-05	255242	30.37	65.94	41.97
Mianyang	84	2008	221560	2917	7734	15012	2.09206	78.73	0.137079	99.42	267.03	0.00397452	1.48841e-05	579294	33.44	81	49.69
Guangyuan	85	2008	68987	2706	3587	8550	1.37291	70.07	0.0964977	95.58	190.248	0.00199951	1.051e-05	86731	37.31	90.05	57
Suining	86	2008	60200	1163	3480	10454	1.46744	72.42	0.112797	99.49	722.892	0.00819718	1.13394e-05	515600	37.43	100	64.71
Neijiang	87	2008	112219	4946	12082	12309	2.82485	79.96	0.116198	98.93	789.176	0.00686966	8.70486e-06	265957	18.41	90.14	36.61
Leshan	88	2008	201858	2399	3941.1	16737	2.2062	83.38	0.138501	97.63	275.612	0.0038843	1.40934e-05	344409	38.26	93.6	46.85
Nanchong	89	2008	110574	2849	16116	9687	2.02079	71.56	0.0924629	98.27	600.601	0.00513262	8.54581e-06	349904	38.1	99.4	42.51
Yibin	90	2008	156744	3946	8396	14489	2.24037	80.73	0.0685179	99.35	399.616	0.00369194	9.23871e-06	350803	34.01	83.86	11.88
Guang'an	91	2008	80306	2013	5574	10862	1.99437	75.16	0.0530603	97.22	735.262	0.00331021	4.50209e-06	237041	42.33	72.21	33.42
Dazhou	92	2008	104255	5235	9063.4	10580	1.44245	69.37	0.0473192	97.43	395.377	0.00139835	3.53675e-06	422206	46.42	99.6	20.8
Ziyang	93	2008	80371	3405	6374	11068	2.4587	71.61	0.0514734	97.61	624.403	0.00355438	5.69245e-06	330994	28.8	100	80
Meishan	94	2008	83452	2131	7098	13716	1.67361	76.32	0.0891569	97.93	482.299	0.00562204	1.16568e-05	256746	31.34	95.77	35.17
Bazhong	95	2008	64621	4136	3679	6806	1.92856	58.26	0.0715056	95.85	324.014	0.00132672	4.09464e-06	175937	28.25	64.15	24.25
Ya'an	96	2008	84546	1432	3199	14051	1.05079	78.39	0.141064	98.4	100.993	0.00133316	1.32005e-05	37336	22.4	66.25	67.89
Guiyang	97	2008	272600	5843	24128	20638	1.34822	94.18	0.491523	99.48	452.987	0.0164302	3.62707e-05	1701116	40.61	46.29	32.46
Liupanshui	98	2008	58735	6325	20068	12944	1.94365	93.83	0.0865898	98.67	313.786	0.00380991	1.21417e-05	180819	25	41.7	46.91
Zunyi	99	2008	149474	3204	13425	9570	2.07537	82.09	0.096234	98.36	241.863	0.00165789	6.85465e-06	408486	41.67	62.43	47.08
Anshun	100	2008	48400	1230	6038	6617	2.45122	78.18	0.167148	96.39	291.68	0.00339916	1.16537e-05	81532	14.03	54.79	48
Kunming	101	2008	960082	8190	6106	25826	1.43538	93.06	0.360539	99.13	299.491	0.0134505	4.4911e-05	2592890	36.08	39.7	82.23
Zhaotong	102	2008	62933	1827	3810	5162	1.43172	75.47	0.0446648	99.94	233.61	0.000992676	4.24929e-06	95945	30	49.51	55.18
Qujing	103	2008	103553	11505	4407.5	13684	1.85359	80.76	0.0637251	98.15	182.854	0.0012801	7.00068e-06	680387	36.05	44.49	32.69
Yuxi	104	2008	128345	5861	2351.8	26260	3.27459	89.17	0.0252948	97.86	359.516	0.00147857	4.11268e-06	303213	35.31	50.84	58.4
Pu'er	105	2008	58413	2168	1923	6975	1.36262	68.11	0.0232202	89.14	133.985	0.000440674	3.28899e-06	133576	31.75	81.37	90.93
Baoshan	106	2008	44044	1500	1050	7898	1.5157	68.2	0.0704291	95.46	108.459	0.000947192	8.73321e-06	139375	20.7	65.17	33.15
Lijiang	107	2008	94685	681	703.2	8301	0.876512	79.37	0.0406819	94.68	121.636	0.00103681	8.52383e-06	146500	26.36	80.19	64.38
Lincang	108	2008	34700	1334	625	6605	1.84564	63.68	0.0477802	94.63	101.443	0.000497773	4.90694e-06	104903	25.29	92.75	52
Shanghai	1	2009	12500000	37745	2995	72363	2.85331	99.25	0.996552	99.65	2209.31	0.139748	6.32541e-05	14641764	38.1	95.67	78.9
Nanjing	2	2009	1421028	14983	32895	67455	1.59754	96.95	0.766312	99.64	956.806	0.0908751	9.49775e-05	5956796	44.11	91.37	58.65
Wuxi	3	2009	1170222	9813	16309	107365	2.09072	98.12	0.432879	99.66	972.536	0.0452172	4.64941e-05	4633706	43.18	98.61	86.51
Xuzhou	4	2009	591750	11300	15769	25100	1.47126	89.55	0.143764	97.11	850.604	0.0182626	2.14701e-05	1590593	40.41	99.26	74.92
Changzhou	5	2009	820336	9781	10349	70138	1.47817	96.36	0.333055	99.73	820.57	0.0305359	3.72131e-05	3062037	42.12	95.48	73
Suzhou	6	2009	1852094	10820	39263.8	122565	2.60846	98.16	0.319459	99.87	746.1	0.0382116	5.12151e-05	7243408	42.04	98.59	69.8
Nantong	7	2009	593035	12336	13824	37642	1.5939	91.77	0.104896	97.87	953.206	0.0117235	1.22991e-05	2007915	40.45	98.68	82.9
Lianyungang	8	2009	621630	7670	12040	19229	0.941038	83.59	0.14369	94.15	654.187	0.0133333	2.03815e-05	1108117	40.67	92.05	61.78
Huai'an	9	2009	285569	4842	6560	20946	1.01977	84.76	0.205931	96.86	530.342	0.0109214	2.05931e-05	1821460	39.5	99.83	58
Yancheng	10	2009	428667	5093	10744	23607	1.27778	82.77	0.0816131	95.04	478.653	0.00500825	1.04632e-05	1298549	39.13	94.93	60.61
Yangzhou	11	2009	569255	5069	6330	40418	1.74486	92.19	0.160745	99.72	691.589	0.0118481	1.71316e-05	1295292	43.51	97.43	66.47
Zhenjiang	12	2009	370800	8740	7251	62084	1.65458	95.52	0.293723	99.15	701.534	0.02706	3.85727e-05	954670	42.13	92.52	66.91
Taizhou	13	2009	391192	3148	7384	33166	1.42422	91.95	0.119846	99.27	869.381	0.0104882	1.2064e-05	1238801	40.72	99.74	56.09
Suqian	14	2009	210444	3845	8134	15381	1.03532	80.69	0.0796522	99.52	631.911	0.00741321	1.17314e-05	1173582	40.37	99.83	73.82
Hangzhou	15	2009	1783282	16536	26454	63333	2.22004	96.25	0.387954	99.92	411.774	0.0236641	5.74688e-05	7046752	39.94	95.43	88.87
Jiaxing	16	2009	646741	3394	11056	44898	1.55506	94.39	0.111896	99.86	867.433	0.0224981	2.59364e-05	1871781	40.69	97.88	82.51
Huzhou	17	2009	394934	6332	9735.4	38865	1.72514	91.81	0.229155	99.95	445.462	0.0130285	2.92472e-05	1113006	44.55	96.85	83.08
Zhoushan	18	2009	197199	2873.91	8437.42	55311	1.33588	90.24	0.416761	99.75	672.014	0.0354375	5.27333e-05	489896	40.66	99.27	70.54
Jinhua	19	2009	758157	6821	27865	34294	2.79625	94.85	0.0983221	99.79	423.8	0.00645096	1.52217e-05	1326377	39.71	98.59	61.71
Shaoxing	20	2009	732847	7612	17025	54316	2.25185	94.76	0.11966	99.96	530.208	0.0113178	2.1346e-05	2104629	43.14	80.88	75.93
Wenzhou	21	2009	4396035	7325	33259.9	32588	3.01673	96.82	0.136001	99.9	660.935	0.0144469	2.18583e-05	2533424	21.7	93.86	59.18
Taizhou	22	2009	752645	8859	22398	35489	2.44629	93.52	0.165004	99.24	614.674	0.0123462	2.00857e-05	1522741	42.88	92.98	72.05
Lishui	23	2009	193302	6546	5614.5	23717	1.95761	89.26	0.0570341	98.5	148.798	0.00181639	1.22072e-05	413046	40.39	90.35	61.02
Quzhou	24	2009	173538	6013	10747	25127	1.50831	90.48	0.113143	99.76	282.615	0.00613618	2.17122e-05	375893	42.16	96.7	66.32
Ningbo	25	2009	1473000	15594	31545	60720	2.1601	95.76	0.249729	99.9	581.664	0.0255608	4.39442e-05	3745119	37.83	83.5	68.87
Xuancheng	26	2009	117700	6868	8255	16774	0.720329	81.94	0.070274	97.42	225.408	0.00313235	1.38964e-05	878472	34.53	94.48	27.27
Suzhou	27	2009	139405	13332	5855	8526	1.83015	70.3	0.0669721	97.4	649.014	0.00510882	7.87166e-06	363187	36.54	96.95	47.71
Chuzhou	28	2009	126700	7412	6833	14002	1.09781	76.66	0.0676291	95.08	332.951	0.00371367	1.11538e-05	663695	34.15	97.62	62.23
Chizhou	29	2009	69486	4200	4201	17295	0.9539	83.32	0.135664	98.2	193.279	0.00340667	1.76257e-05	469671	40.67	84.93	33.55
Fuyang	30	2009	118156	17600	16783	7288	2.42668	71.19	0.070015	98.86	1023.53	0.00721228	7.04648e-06	431191	33.01	89.83	64.65
Lu'an	31	2009	126362	18580	19736	9637	1.64443	76.29	0.0418762	96.06	392.685	0.00308745	7.86241e-06	434959	40.72	71.23	80.8
Hefei	32	2009	412092	13665	15044	41543	0.851604	94.82	0.39788	99.83	697.361	0.0397332	5.69766e-05	6703559	38.44	98.71	83
Bengbu	33	2009	159600	8878	9320	14803	1.49584	80.38	0.216864	98.68	605.914	0.0172295	2.84356e-05	373955	33.97	98	79.9
Huainan	34	2009	125000	3932	4312	22169	1.77875	91.79	0.429532	98.92	938.182	0.0376983	4.01823e-05	547050	40.95	90.5	37.54
Tongling	35	2009	96040	6046	7583	46765	1.21485	97.38	0.52899	98.11	664.78	0.0422282	6.35221e-05	464708	40.85	82.41	71.7
Maanshan	36	2009	127658	9012	2042	51879	1.21927	96.14	0.402924	99.67	762.811	0.0447805	5.87046e-05	627592	42.57	60.4	69.8
Huaibei	37	2009	87130	4388	5564	18096	1.32659	90.41	0.372463	100	794.382	0.0229734	2.89198e-05	315140	43.04	91.04	74.09
Wuhu	38	2009	245791	7636	8000	39142	1.00146	95.36	0.443633	99.84	693.699	0.0392282	5.65493e-05	2068717	38.1	96.31	67.98
Anqing	39	2009	196100	16556	5787	13811	1.28113	81.48	0.0927129	92.57	402.063	0.00470819	1.17101e-05	653325	39.07	96.68	60.51
Huangshan	40	2009	93546	4771	1851	17977	0.781987	86.66	0.169987	98.72	151.524	0.00432446	2.85397e-05	884393	49.33	87.6	67.89
Bozhou	41	2009	109866	9172	4855	8477	1.7625	71.63	0.0400382	99.68	712.837	0.00382135	5.36076e-06	216438	40.88	99.75	87.65
Nanchang	42	2009	814152	6620	7008.45	39669	1.24213	93.91	0.41019	96.78	671.886	0.0249932	3.71986e-05	1982468	42.5	96.88	86.07
Jingdezhen	43	2009	110668	1386	2205	23174	1.10129	90.76	0.281051	93.9	304.833	0.0138584	4.54625e-05	249760	52.91	94.21	82.43
Pingxiang	44	2009	149519	5758	5149	22685	0.830628	91.26	0.192746	98.83	488.834	0.0110094	2.25218e-05	199201	40.88	87.8	75.6
Jiujiang	45	2009	303767	7331	9184	17420	1.26164	88.94	0.123679	97.36	260.867	0.00475323	1.82209e-05	490023	47.05	60.02	49.02
Xinyu	46	2009	93113	6581	1784	42606	0.949403	93.14	0.278469	99.08	391.732	0.0158755	4.05264e-05	241359	47.56	64.1	83.07
Yingtan	47	2009	61219	2865	4626	23106	1.38278	88.05	0.101486	82.94	337.141	0.00666292	1.9763e-05	109982	45.31	87.74	85
Ganzhou	48	2009	392247	12517	8928	11201	1.77501	79.24	0.0569795	98.1	227.784	0.0015041	6.6032e-06	766242	38.04	79.17	16.43
Yichun	49	2009	153411	8595	5871	12769	1.37183	79.15	0.0490981	96.92	294.563	0.00187477	6.36456e-06	429049	41.94	92.36	96.31
Shangrao	50	2009	201400	10812	13483	11184	1.18963	81.41	0.0342181	89.41	319.543	0.0013637	4.26765e-06	905659	43.5	5.04	82.06
Ji'an	51	2009	122719	5997	3460	12137	0.991302	77.87	0.0580863	93.14	193.542	0.00126746	6.54876e-06	341586	41.74	96.23	80.01
Fuzhou	52	2009	207171	7342	3525	12923	1.04349	78.28	0.114496	95.04	212.083	0.00253985	1.19757e-05	629909	46.63	57.52	38.97
Wuhan	53	2009	1660000	16679	14532	51144	1.53972	96.78	0.64749	99.47	983.694	0.0549329	5.58435e-05	7785946	37.46	89.6	89.8
Huangshi	54	2009	177000	5019	3895	23560	1.6662	92.09	0.276686	96.93	564.172	0.0135283	2.3979e-05	253017	41.06	49.75	72.22
Shiyan	55	2009	161059	2691	4357	17015	1.97936	87.93	0.135213	99.08	149.164	0.00257939	1.72923e-05	357267	44.89	80.56	53.46
Jingzhou	56	2009	262416	2993	7827	10962	1.63063	70.8	0.102273	89.68	466.068	0.00462161	9.91617e-06	328720	39.19	100	41.15
Yichang	57	2009	285150	7155	8565	31476	1.69584	88.16	0.180008	99.48	190.693	0.00406975	2.13419e-05	793311	40.85	42.01	87.17
Xiangyang	58	2009	288417	7311	9250	22071	2.08949	83.33	0.128736	93.75	298.56	0.00407372	1.36445e-05	553851	37.76	98.85	81
Ezhou	59	2009	71898	1196	1557	31310	1.47142	86.41	0.36395	99.82	713.032	0.0314495	4.41067e-05	81000	37.97	98	70
Jingmen	60	2009	155874	6019	5111	21074	1.89197	77.58	0.105464	95.98	242.704	0.00402693	1.65919e-05	271877	44.38	85.91	43.42
Xiaogan	61	2009	202000	5756	9224.21	14366	1.69381	78.43	0.0528058	96.97	593.412	0.00365881	6.16572e-06	324017	38.74	99.21	19.79
Huanggang	62	2009	157900	1055	6972	10928	1.31972	70.5	0.0366409	94.42	423.942	0.00166972	3.93856e-06	373300	32.68	95.7	72.4
Xianning	63	2009	118473	1864	4750	16101	1.34342	78.52	0.0874652	96.49	294.727	0.00317412	1.07697e-05	395501	32.01	98.33	35.57
Suizhou	64	2009	92700	1779	4002	15531	1.63828	78.09	0.124142	98.32	267.507	0.00446243	1.66815e-05	170545	31.98	97.92	84
Changsha	65	2009	756300	18084	28868	56620	1.53362	95.21	0.367056	99.99	551.307	0.0205119	3.72059e-05	4974692	38.38	90.6	81.4
Zhuzhou	66	2009	185253	10772	10073	27536	1.8205	89.48	0.208098	99.55	339.482	0.00798865	2.35319e-05	1040848	40.33	80.97	50.83
Xiangtan	67	2009	150000	4321	3653.9	26608	1.59363	87.91	0.241787	99.97	588.754	0.0146321	2.48527e-05	482081	39.78	95.61	49.03
Hengyang	68	2009	266100	12714	14313.2	17299	2.44092	79.41	0.127061	99.6	483.561	0.00607883	1.2571e-05	412686	39.63	75	22
Shaoyang	69	2009	187731	11450	10692	8857	1.21473	75.05	0.0706022	98.39	366.846	0.00225636	6.15071e-06	362911	32.94	87.31	44.1
Yueyang	70	2009	263669	16664	8654.52	24542	2.05369	85.05	0.110618	88.87	370.306	0.00536886	1.44985e-05	513404	39.57	90.72	68
Changde	71	2009	219239	6676	11168	22496	2.69527	79.23	0.100731	99.74	343.56	0.00410028	1.19347e-05	503693	43.32	98.49	49.68
Zhangjiajie	72	2009	91400	1072	4675	13517	1.80707	86.76	0.118352	99.09	173.676	0.00257566	1.48303e-05	177610	38.64	96.32	52.7
Yiyang	73	2009	130570	5712	7882.36	14071	1.6745	75.84	0.112634	99.53	387.475	0.0043643	1.12634e-05	518388	38.21	68.72	68.58
Yongzhou	74	2009	121514	5731	6878	12471	1.06648	74.29	0.0695462	98.13	261.423	0.0024424	9.34272e-06	619726	29.41	93.2	39.3
Chenzhou	75	2009	164571	13639	6824.31	19059	1.56965	87.09	0.0878952	99.86	242.93	0.00251205	1.03406e-05	425137	36.69	74.24	27.26
Loudi	76	2009	151900	7961	9111.75	14454	1.81294	83.8	0.081207	98.5	518.085	0.00514969	9.93984e-06	281720	39.52	99.14	48.45
Huaihua	77	2009	169283	2599	6903	12041	1.98126	84.52	0.0594246	98.3	184.217	0.00181002	9.8255e-06	332896	29.6	41.4	35
Chongqing	78	2009	2038000	58532	110150	22920	1.22793	90.7	0.244263	99.31	395.481	0.00945705	2.39128e-05	12389125	38.48	52	78.76
Chengdu	79	2009	1230000	27630	90075	35215	1.11841	94.05	0.360582	99.81	940.211	0.0362355	3.85397e-05	9451448	38.82	99	78.78
Zigong	80	2009	162031	3243	7728	19256	2.2265	85.18	0.232549	99.7	751.178	0.01555	2.07008e-05	363127	35	84.9	74.94
Panzhihua	81	2009	120355	7713	4906	36562	1.60175	95.21	0.512278	99.13	149.973	0.00733871	4.89335e-05	222536	40.04	19.98	25.22
Luzhou	82	2009	154252	5195.4	17824.1	13591	1.67329	82.86	0.12461	99.07	406.534	0.00587783	1.44584e-05	421867	38.2	76.4	13.25
Deyang	83	2009	218539	6544	7049	21352	1.04305	82.91	0.107338	99.6	657.08	0.0086855	1.32183e-05	393561	36.89	73.89	44.65
Mianyang	84	2009	272893	3555	8231	16537	1.02248	80.89	0.137373	99.72	268.976	0.00409551	1.52263e-05	680321	38.07	81.48	49.72
Guangyuan	85	2009	110091	4059	4304	9874	0.61593	73.23	0.0969846	98.99	191.694	0.00207552	1.08272e-05	124008	37.95	94.2	74.34
Suining	86	2009	100195	2322	3617	11536	1.02165	75.63	0.11213	99.84	726.854	0.00926573	1.27477e-05	588168	35.97	100	73.32
Neijiang	87	2009	129963	6152	14410	14175	2.08424	82.45	0.117032	99	790.215	0.007241	9.16332e-06	281056	28.49	91.5	41.87
Leshan	88	2009	196805	5942	5954	18379	1.55491	85.24	0.139063	98.74	275.394	0.00407999	1.48151e-05	409193	38.83	98.2	47.54
Nanchong	89	2009	232366	3891	10231	10982	1.36508	74.75	0.0955528	99.37	603.822	0.00568956	9.42257e-06	469409	38.17	100	44.57
Yibin	90	2009	204901	4006	9633	16163	1.76796	82.88	0.068981	99.64	403.082	0.00399668	9.91532e-06	439696	36.03	92.8	20.72
Guang'an	91	2009	88877	3271	9056	12140	1.50495	77.49	0.0554019	99.37	740.889	0.00425599	5.74444e-06	246246	43.11	97.29	41.03
Dazhou	92	2009	156691	7404	7918	11915	1.25197	73.9	0.0401941	98.12	396.335	0.00252547	6.37204e-06	497624	32.46	99.83	18.63
Ziyang	93	2009	102524	3659	5796	12616	1.87123	75.77	0.0518799	98.58	629.678	0.00395629	6.28304e-06	547112	34.06	100	67.55
Meishan	94	2009	269832	3251	6601	15509	1.25474	79.03	0.0965036	98.62	484.372	0.00587253	1.2124e-05	334635	31.35	89	32.09
Bazhong	95	2009	110855	3635	3919	7548	1.27976	68.21	0.0652326	96.57	326.136	0.00135111	4.14278e-06	228497	28.34	98.3	25.27
Ya'an	96	2009	76855	2644	2500	15710	0.715566	81.3	0.141798	98.82	101.392	0.00133316	1.31486e-05	73121	22.5	66.59	68
Guiyang	97	2009	391818	7645	25007	24585	1.24163	94.85	0.487305	99.63	456.908	0.0217824	4.76735e-05	2103225	32.36	45.83	44.27
Liupanshui	98	2009	76013	6398	20349	14422	1.75729	93.85	0.0864256	99.41	321.084	0.0038709	1.20557e-05	190982	24.68	44.6	33.26
Zunyi	99	2009	205280	4985	15845	11322	2.06779	84.19	0.09589	99.64	244.087	0.00165789	6.79221e-06	405849	42.08	82.77	52.54
Anshun	100	2009	67700	1650	6480	7630	2.70218	81.53	0.166368	97.1	295.122	0.00339916	1.15178e-05	145696	14.1	57.66	64.15
Kunming	101	2009	960082	11606	7159	25826	1.12994	93.69	0.352102	99.27	298.834	0.013576	4.54299e-05	3694331	38.95	95.11	79.94
Zhaotong	102	2009	79722	2110	1879	6025	1.27224	77.25	0.0442822	98.47	235.821	0.00103632	4.39453e-06	147107	29.98	42.36	47.19
Qujing	103	2009	153200	7167	3945	14970	1.56918	81.62	0.104122	98.3	184.733	0.00180931	9.79419e-06	848249	38.89	49.86	70.78
Yuxi	104	2009	165451	4078	2676.48	28245	2.68264	89.66	0.0252032	98.34	367.053	0.00151979	4.14052e-06	402000	34.35	96.76	74.01
Pu'er	105	2009	95349	2163	2233	8193	1.22871	69.59	0.024342	90.13	135.776	0.000521538	3.84116e-06	192798	31.31	80.4	29.5
Baoshan	106	2009	56330	1350	1450	8972	1.31807	67.38	0.0704422	95.98	109.161	0.0010414	9.54003e-06	177754	35.7	62.47	29.79
Lijiang	107	2009	44435	728.65	1485.36	9863	0.80327	80.94	0.0400577	96.99	117.649	0.000876573	7.45073e-06	209648	36.72	75.03	75
Lincang	108	2009	45784	1460	650	7590	1.58326	65.16	0.0495944	99.69	102.264	0.000555805	5.435e-06	142442	24.85	97.96	57
Shanghai	1	2010	5174000	40890	3634	79396	3.2281	99.33	0.995886	99.61	2227.63	0.157532	7.0717e-05	19806787	38.15	96.16	81
Nanjing	2	2010	1477477	17683	36004	64037	1.5519	97.22	0.76669	99.67	960.103	0.0939183	9.78211e-05	7483481	44.38	88.82	59.16
Wuxi	3	2010	1324731	11201	17910	92166	1.94038	98.19	0.420932	99.71	1008.34	0.0499892	4.95756e-05	6126662	42.62	97.12	84.1
Xuzhou	4	2010	701049	13714	18926	34084	1.43571	90.38	0.154509	96.99	864.1	0.0212275	2.4566e-05	2053222	41.26	99.98	70.82
Changzhou	5	2010	782457	11600	28380	67327	1.4475	96.73	0.332567	99.68	825.252	0.0350069	4.24196e-05	4099100	42.15	94.9	74.5
Suzhou	6	2010	1884662	12769	45181.4	93043	2.55096	98.31	0.323527	99.88	751.249	0.0387948	5.16404e-05	9358018	42.7	98.71	71.24
Nantong	7	2010	829605	15392	16425	47419	1.59828	92.32	0.122555	98.21	953.531	0.0156493	1.64119e-05	2727825	40.6	98.2	83
Lianyungang	8	2010	442675	9651	13158	26987	0.966832	84.7	0.142648	94.5	663.64	0.016	2.41095e-05	1323575	38.73	91.89	60.09
Huai'an	9	2010	294864	5887	9615	28861	0.934727	85.88	0.224784	97.12	534.889	0.0119142	2.22742e-05	2377664	39.6	99.73	59
Yancheng	10	2010	586901	6264	11946	31640	1.23358	83.96	0.0835661	95.34	480.863	0.00521447	1.0844e-05	1654728	39.2	93	48.9
Yangzhou	11	2010	686195	5886	7101	49786	1.67398	92.76	0.161635	99.77	696.586	0.0124412	1.78603e-05	1651593	43.6	97.43	68.94
Zhenjiang	12	2010	432171	9494	8939	63280	1.49775	95.9	0.290976	99.6	703.691	0.0282298	4.01167e-05	1148781	42.14	92.85	65.99
Taizhou	13	2010	504150	3693	8680	44118	1.33204	92.59	0.121054	99.36	872.041	0.0112321	1.28802e-05	1497332	40.82	99.8	52.1
Suqian	14	2010	309105	4566	9044	22525	1.05317	82.42	0.084572	99.48	638.551	0.0075979	1.18987e-05	1476265	40.57	99.99	71.46
Hangzhou	15	2010	2178947	19148	29671	69828	2.16087	96.5	0.391325	99.93	415.233	0.0248608	5.9872e-05	9561970	39.95	94.13	93.22
Jiaxing	16	2010	780996	7919	11298	52143	1.54556	94.48	0.113378	99.89	872.542	0.0239106	2.74034e-05	2703889	41.09	97.6	84.84
Huzhou	17	2010	485239	6798	9938	45323	1.80802	92	0.212593	99.95	446.855	0.0133929	2.99715e-05	1431314	49.78	96.49	84.77
Zhoushan	18	2010	228367	4759	12945	66581	1.55691	90.37	0.417691	99.7	672.014	0.0363819	5.41387e-05	589769	40.24	99.75	57.31
Jinhua	19	2010	914422	11378	28671	39897	2.73037	94.88	0.0987464	99.81	426.515	0.00657892	1.54248e-05	1636460	39.8	98.59	70.23
Shaoxing	20	2010	769242	7890	17314	63770	2.24413	94.65	0.119523	99.97	530.149	0.012086	2.27974e-05	2978018	40.35	93.15	79.9
Wenzhou	21	2010	1727676	7930	33487	37359	3.15886	96.8	0.155376	99.9	667.572	0.0148142	2.21912e-05	2704955	21.89	95	65.8
Taizhou	22	2010	863564	10500	29623	41172	2.55351	93.38	0.164026	99.32	619.637	0.0123462	1.99249e-05	1960774	44.27	97.61	76.04
Lishui	23	2010	250518	7028	5697	31296	2.07035	90.51	0.0567687	98.56	150.104	0.00184357	1.22819e-05	477296	41.33	94.99	66.92
Quzhou	24	2010	230288	8603	11058	30153	1.56803	91.44	0.113995	99.77	284.176	0.0065841	2.31691e-05	637122	42.17	97.2	74.86
Ningbo	25	2010	1720000	16220	32340	69368	2.35401	95.75	0.250348	99.91	584.841	0.0276681	4.73087e-05	5572683	38.04	89.66	70.44
Xuancheng	26	2010	207900	7985	9509	20754	0.7197	83.16	0.0704124	97.65	225.887	0.00348941	1.54476e-05	821911	35.12	100	76
Suzhou	27	2010	200251	15411	5990	9945	1.60098	72.11	0.0669709	97.37	656.044	0.00543885	8.29037e-06	471433	38.02	90.9	83
Chuzhou	28	2010	204681	9255	7872	17400	0.961507	78.66	0.0700311	95.24	333.358	0.00444428	1.33319e-05	1317688	36.24	97.52	82.35
Chizhou	29	2010	112433	5394	4782	21437	0.842986	84.81	0.159915	98.17	193.98	0.00423114	2.18123e-05	664877	39.14	86.22	59.59
Fuyang	30	2010	221263	21130	19289	9068	2.06831	72.66	0.0700802	98.93	1035.13	0.00781893	7.55357e-06	500474	33.02	92.86	66.51
Lu'an	31	2010	180638	20444	21344	12047	1.30548	76.44	0.041954	96.21	392.089	0.00338229	8.62632e-06	624081	40.79	71.97	94
Hefei	32	2010	537615	17401	18006	54796	0.880871	95.09	0.408142	99.86	702.356	0.046248	6.58471e-05	8190320	38.82	98.76	85.11
Bengbu	33	2010	201593	11058	11781	17621	1.20455	81.16	0.212324	98.78	609.712	0.0176401	2.89319e-05	738400	37	99.94	86.2
Huainan	34	2010	172100	4891	5192	26049	1.50194	92.22	0.430346	99.02	943.868	0.0376983	3.99402e-05	783481	39.83	91.34	85
Tongling	35	2010	98081	7332	7862	64496	1.28829	97.93	0.524929	96.74	664.96	0.0429919	6.46534e-05	732998	40.17	76.01	68.75
Maanshan	36	2010	187554	9458	2120	62942	1.09546	96.49	0.403408	99.81	765.718	0.0465599	6.08056e-05	850507	42.73	65.17	85.76
Huaibei	37	2010	145931	4700	5935	22309	1.25802	91.25	0.375114	100	801.022	0.0229734	2.86801e-05	425301	43.16	96.45	85
Wuhu	38	2010	252278	9035	9322	48306	0.908609	95.56	0.473464	99.85	691.89	0.0406994	5.88235e-05	2911649	38.2	96.61	70.84
Anqing	39	2010	268840	18259	6411	18604	1.2208	84.26	0.0921997	93.03	401.893	0.00504766	1.25597e-05	922207	38.48	99.24	89.4
Huangshan	40	2010	146909	5213	2056	20846	0.680851	87.29	0.195339	98.93	150.964	0.00447843	2.96657e-05	1257556	48.82	87.6	93.86
Bozhou	41	2010	152239	10448	5448	10318	1.49231	73.26	0.0399993	99.69	717.411	0.00429902	5.99241e-06	435160	39.53	99.88	87.33
Nanchang	42	2010	814152	7244	8519	43769	1.12733	94.52	0.403086	97.45	678.533	0.0272224	4.01195e-05	2301463	42.76	93.62	92
Jingdezhen	43	2010	112023	1495	2298	29155	1.04984	91.75	0.276722	94.15	310.426	0.0138584	4.46433e-05	257166	53.57	91.7	99.92
Pingxiang	44	2010	136107	7258	5783	28106	0.779314	91.87	0.19496	99.51	491.867	0.0110094	2.23829e-05	164655	46.72	88.17	83.64
Jiujiang	45	2010	308900	7678	9920	21862	1.1762	90.5	0.124641	97.38	264.522	0.00475323	1.79691e-05	460642	56.39	60.39	95.64
Xinyu	46	2010	113043	8219	1707	55492	0.958845	94	0.305906	99.11	371.334	0.0166772	4.49114e-05	244349	49.17	85	95.69
Yingtan	47	2010	89932	4187	5638	30769	1.32649	90.49	0.117782	85.83	342.472	0.00665169	1.94226e-05	130420	47.34	92.48	86
Ganzhou	48	2010	427078	14020	8940	13322	1.43373	81.08	0.0548679	98.21	230.394	0.00193758	8.40984e-06	1004813	45.09	82.1	38.01
Yichun	49	2010	238300	8777	6052	16075	1.30644	81.05	0.0631262	97.22	298.854	0.00267824	8.9617e-06	498006	42.46	97	83.79
Shangrao	50	2010	222600	14581	15059	13741	0.952412	83.14	0.0419678	90.15	324.834	0.00167961	5.17067e-06	921630	48.35	5.47	90.2
Ji'an	51	2010	206138	6645	3487	14969	0.942038	80.15	0.0581973	93.11	195.8	0.00138552	7.0762e-06	329494	42.22	96.57	80.01
Fuzhou	52	2010	209562	8830	4035	16083	0.973144	80.97	0.122116	95.37	214.644	0.00267269	1.24517e-05	746339	48.01	86.81	75
Wuhan	53	2010	2120000	21120	14730	58961	1.483	96.95	0.674925	99.55	985.084	0.0569826	5.78454e-05	10173987	37.17	98.59	94.96
Huangshi	54	2010	197000	4519	3753	28427	1.45577	92.23	0.274583	99	567.248	0.0143916	2.5371e-05	383573	39.88	62.47	58.19
Shiyan	55	2010	242500	3412	4963	21267	1.81333	89.44	0.136952	99.17	149.151	0.00262416	1.75939e-05	410806	45.32	71.54	80
Jingzhou	56	2010	335969	3526	8228	14707	1.393	72.39	0.104244	90.7	467.052	0.00471189	1.00886e-05	355346	39.79	100	80.07
Yichang	57	2010	410425	7917	9018	38181	1.62959	88.6	0.181834	99.5	189.03	0.00437441	2.31414e-05	1057795	40.88	47.34	89.59
Xiangyang	58	2010	363300	8703	10128	27969	1.84153	84.74	0.128174	98.71	299.67	0.00459187	1.53231e-05	1065248	36.38	94.31	82.46
Ezhou	59	2010	203300	1296	1653	37943	1.32365	86.99	0.366495	99.83	680.427	0.0328105	4.82205e-05	114866	37	98.51	71.52
Jingmen	60	2010	197528	6834	5880	25509	1.62738	80.13	0.12976	96.57	242.18	0.00407127	1.68109e-05	388349	39.92	96.33	59.41
Xiaogan	61	2010	235600	2027	6748	16630	1.40318	78.62	0.0526127	97.11	596.016	0.00367003	6.15761e-06	490481	40.21	99.08	44.34
Huanggang	62	2010	324400	2206	9096	13421	1.1715	71.36	0.0371762	97.89	425.279	0.00172023	4.04493e-06	622009	32.97	80.93	56
Xianning	63	2010	365500	2081	4948	21129	1.19262	80.6	0.102248	98.01	295.061	0.00634824	2.1515e-05	595737	37.6	98.56	55.03
Suizhou	64	2010	135300	1958	4447	18381	1.37942	78.45	0.124074	99.45	267.653	0.00446243	1.66725e-05	216570	31.98	97.32	90.04
Changsha	65	2010	907827	19270	31257.3	66443	1.42426	95.56	0.371904	99.95	552.133	0.0230526	4.1752e-05	6841481	36.19	99.7	92.07
Zhuzhou	66	2010	326457	12613	12331	33604	1.57762	90.29	0.216158	99.72	346.999	0.00860407	2.47957e-05	1464914	42.41	82.66	81.22
Xiangtan	67	2010	189634	5665	4666	32321	1.41175	89.26	0.242301	100	576.231	0.0146321	2.53928e-05	645905	40.38	96.9	60
Hengyang	68	2010	325200	14419	16528	20419	2.2153	81.38	0.118466	99.94	517.433	0.00627492	1.2127e-05	653146	38.95	80.54	55
Shaoyang	69	2010	193905	12994	11198.6	10468	1.23384	76.12	0.0692721	98.32	381.167	0.00232837	6.10854e-06	470310	32.97	91.75	50.29
Yueyang	70	2010	290048	16902	9206	28110	1.86156	85.99	0.110321	94.13	374.906	0.00546828	1.45858e-05	703695	41.37	96.12	86.03
Changde	71	2010	262949	7475	12620.7	26551	2.43235	81.22	0.0996935	99.73	342.556	0.00419021	1.22322e-05	617028	43.35	93.39	59.07
Zhangjiajie	72	2010	93038	1292	5588	16238	1.68816	87.12	0.120789	99.12	173.129	0.00296448	1.71229e-05	224903	37.72	93	44.38
Yiyang	73	2010	174571	6847	8684	16839	1.61357	77.2	0.119238	99.38	392.26	0.00444664	1.1336e-05	630048	40.17	99.96	70.58
Yongzhou	74	2010	206962	6599	7649	14874	0.922009	75.16	0.0689757	98.15	272.114	0.00251459	9.24097e-06	726015	31.35	94	45.27
Chenzhou	75	2010	230730	16367	7408	24015	1.45314	88.28	0.0995877	99.66	254.871	0.00314737	1.23489e-05	686771	36.97	70.87	61.8
Loudi	76	2010	195865	8968	9602	17569	2.04862	85.3	0.0796785	98.47	533.436	0.00517433	9.69999e-06	289745	39.79	99.15	50.25
Huaihua	77	2010	214687	3160	7521.51	14371	1.76681	85.56	0.0593855	98.44	184.521	0.00188242	1.02017e-05	447251	30.38	37.95	69.1
Chongqing	78	2010	2325000	69438	122125	27596	1.14287	91.35	0.251764	99.31	398.828	0.0105063	2.63431e-05	16202571	40.57	80.4	83
Chengdu	79	2010	1655400	28679	85997.5	48510	1.30455	94.86	0.369394	99.87	947.14	0.0375503	3.9646e-05	12783390	39.43	99.57	91.3
Zigong	80	2010	214096	3760	8680	23053	2.0236	86.92	0.266843	99.64	745.392	0.0183855	2.46656e-05	539989	38.1	92.46	65.83
Panzhihua	81	2010	149116	8983	5471	42499	1.58449	95.9	0.5123	99.3	149.704	0.00733871	4.90214e-05	341989	40.55	16.89	26.18
Luzhou	82	2010	205253	4291	9410.93	16698	1.55257	84.78	0.132963	99.19	410.795	0.0067599	1.64556e-05	545192	39	76.49	44.52
Deyang	83	2010	305636	7115	10007	25335	1.53222	83.45	0.10839	99.73	658.349	0.00905261	1.37505e-05	469647	38.27	81	65.84
Mianyang	84	2010	339539	4422	9195	20053	1.16961	82.66	0.14784	99.53	267.603	0.00507926	1.89806e-05	1058418	37.89	88.03	51.2
Guangyuan	85	2010	138883	4652	4863.52	11750	0.670344	76.22	0.0983949	99.3	190.508	0.00233654	1.22648e-05	187239	36.56	93.04	62.73
Suining	86	2010	153014	2708	4816.04	14498	0.999646	77.91	0.129722	99.94	716.3	0.00940469	1.31295e-05	679046	37.66	99.99	77.75
Neijiang	87	2010	154691	7412	16995	18022	1.967	83.72	0.117172	99.07	790.067	0.00751021	9.50579e-06	410107	34.64	90.28	63.1
Leshan	88	2010	268635	6876	7322	22990	1.45851	86.55	0.140456	98.65	275.495	0.00419772	1.5237e-05	587863	37.91	93.79	55.79
Nanchong	89	2010	299845	4002	16395.1	13212	1.26065	75.65	0.105678	98.99	602.388	0.0062505	1.03762e-05	1022305	38.12	99.67	47.85
Yibin	90	2010	228337	4438	13783	19499	1.63017	84.63	0.0698861	99.7	406.164	0.00426494	1.05005e-05	602203	38.98	92.04	22.67
Guang'an	91	2010	128569	2234	6015	15588	1.40112	79.54	0.0643556	98.94	734.805	0.00472888	6.43556e-06	295849	41.67	99.16	78.54
Dazhou	92	2010	227533	11256	8591.77	14623	1.36233	76.2	0.0445229	98.41	413.17	0.00271231	6.56465e-06	606780	35.76	99.77	20.51
Ziyang	93	2010	145135	4008	5841	16644	1.64014	76.93	0.0528007	97.94	629.402	0.00452148	7.18376e-06	746548	35	99.99	89.05
Meishan	94	2010	144789	3613	6322.67	18586	1.31406	81.2	0.0851667	98.63	485.778	0.0061926	1.27478e-05	477716	31.75	99.64	50.9
Bazhong	95	2010	124440	2215	5442	8618	1.11162	70.94	0.0729363	97.02	315.43	0.00142265	4.51019e-06	272653	35.03	94	52.7
Ya'an	96	2010	86420	2644	2249	18787	0.773032	82.56	0.142027	98.37	101.229	0.00137237	1.35571e-05	119095	39.81	64.24	36.05
Guiyang	97	2010	507911	8596	28533	26057	1.10079	94.91	0.530905	99.58	419.666	0.0201643	4.80484e-05	3104665	37.24	56.17	95.2
Liupanshui	98	2010	98663	7888	24154.3	17462	1.49213	94.17	0.0877506	99.43	320.321	0.00386352	1.20614e-05	262488	24.68	43.96	66.6
Zunyi	99	2010	288187	5557	17531	14799	1.64678	84.57	0.092953	99.57	254.912	0.00201547	7.90655e-06	445690	34.61	66	55.76
Anshun	100	2010	94701	1841	7142	10014	2.09192	82.68	0.164766	97.57	301.921	0.00345311	1.14371e-05	241772	14	76.52	72
Kunming	101	2010	980082	12616	8456	33550	0.981251	94.33	0.352653	99.19	306.41	0.014039	4.58178e-05	4406814	41.36	96.11	83.56
Zhaotong	102	2010	110358	2369	2059	7193	1.06603	80.39	0.0459074	98.23	231.276	0.00117339	5.07357e-06	174319	31	44.13	53.55
Qujing	103	2010	218800	8168	4460	17236	1.43355	81.74	0.102741	98.4	202.045	0.00193745	9.58921e-06	1015604	38.93	51.43	43.35
Yuxi	104	2010	207232	4593	2943	32068	2.26864	90.55	0.0350376	98.46	375.689	0.00151979	4.04535e-06	575447	34.35	53	88.86
Pu'er	105	2010	110885	2429	2528	9584	1.05515	70.31	0.0291507	90.28	138.019	0.000528809	3.83142e-06	238321	56.08	81.89	66.08
Baoshan	106	2010	60703	1499	1542	10469	1.23268	69.72	0.0663487	96.2	117.431	0.00106941	9.10668e-06	280014	34.86	67.74	30.58
Lijiang	107	2010	59900	815	1616	11680	0.710615	81.88	0.0461115	95.41	119.987	0.00102691	8.55852e-06	250601	35.34	74.38	91.13
Lincang	108	2010	64940	1535	684	8988	0.925567	67.06	0.053423	88.82	103.274	0.000543545	5.26316e-06	207548	37.07	93.01	52.28
Shanghai	1	2011	5307000	42685	3477	86061	3.79042	99.35	0.997464	99.72	2238.8	0.157532	7.03642e-05	21703103	38.22	96.56	84.1
Nanjing	2	2011	2473600	19820	39080	76263	1.63564	97.32	0.791578	99.7	966.145	0.0968134	0.000100206	8714292	44.42	90.4	59.5
Wuxi	3	2011	1522275	12887	21154	107437	2.17095	98.22	0.413782	99.73	1011.45	0.0624811	6.17735e-05	8777753	42.58	91.2	84.8
Xuzhou	4	2011	768316	16829	21275	41407	1.61363	90.58	0.150712	97.63	867.484	0.0221156	2.5494e-05	2551217	41.87	100	80.2
Changzhou	5	2011	960961	13936	14733	77485	1.61069	96.88	0.331772	99.78	830.055	0.0396043	4.77129e-05	5675325	42.17	93.5	80.3
Suzhou	6	2011	2205342	14798	63969	102129	2.50398	98.34	0.324957	99.89	756.715	0.0396277	5.23681e-05	11991278	42.2	91.5	71.1
Nantong	7	2011	1151300	18181	19605	56005	1.71556	92.97	0.144372	98.25	956.005	0.0176128	1.84233e-05	3799617	40.8	97.5	85.5
Lianyungang	8	2011	533398	11279	14419	32119	1.35212	85.53	0.149149	94.97	663.427	0.0170716	2.57324e-05	1646532	39.6	91.5	66.4
Huai'an	9	2011	392783	7073	11324	35181	1.65589	86.77	0.234076	97.3	539.317	0.0129071	2.39323e-05	2864889	39.83	99.1	45.8
Yancheng	10	2011	872824	7342	13225	38222	1.74629	84.95	0.0905203	95.53	483.561	0.00539123	1.1149e-05	2143718	40.03	97.3	59.3
Yangzhou	11	2011	879502	6881	8152	58950	1.78274	92.99	0.22193	99.81	698.073	0.0188894	2.70593e-05	1977079	43	98.5	78.6
Zhenjiang	12	2011	453674	11177	10694	73981	1.88391	95.64	0.290217	99.62	706.785	0.0296595	4.1964e-05	1414747	42.2	98.1	68
Taizhou	13	2011	469858	4177	8959	52395	2.0228	92.77	0.121869	99.41	876.274	0.0116295	1.32715e-05	2282547	40.82	95.4	53.9
Suqian	14	2011	361177	5122	10125	27839	1.67412	84.12	0.0923798	99.53	648.86	0.00795792	1.22645e-05	1899292	40.92	98.1	72.5
Hangzhou	15	2011	2411439	21755	30305	80478	2.2642	96.62	0.395443	99.94	419.197	0.0260894	6.22366e-05	13027234	40.04	92.7	93.61
Jiaxing	16	2011	919860	8378	11411	59256	1.7988	94.66	0.11705	99.85	876.373	0.0251826	2.87351e-05	3833650	43.12	91.08	85.32
Huzhou	17	2011	533488	7129	9962	52477	1.88904	92.35	0.194944	99.96	448.625	0.0146048	3.25546e-05	1846799	48.19	96.34	86.85
Zhoushan	18	2011	264556	4415	13299	79765	1.62313	90.16	0.420103	99.75	673.611	0.0375139	5.56907e-05	1167872	40.04	93.44	63.09
Jinhua	19	2011	1132346	12308	29405	45721	2.84886	94.89	0.0989554	99.81	428.715	0.00673917	1.57195e-05	2035852	39.15	96.94	80.45
Shaoxing	20	2011	1076128	7694	17328	75820	2.33618	94.83	0.119591	99.95	532.946	0.0132594	2.48795e-05	4032384	41.32	91.09	81.94
Wenzhou	21	2011	1786989	7907	33765	43132	1.95175	96.85	0.155686	99.91	677.414	0.0161208	2.37976e-05	6805547	22.26	93.6	71.36
Taizhou	22	2011	1126632	11220	29973	46011	2.73307	93.13	0.163718	99.44	623.526	0.0123462	1.98006e-05	3191643	42.35	89.82	81.62
Lishui	23	2011	301300	4417	5722	37706	2.22676	90.9	0.0588938	98.63	145.277	0.00191525	1.31834e-05	546439	41.17	92.54	71.61
Quzhou	24	2011	281200	8111	11282	36508	1.82238	91.72	0.114212	99.8	285.585	0.00677106	2.37094e-05	706611	42.19	95.52	76.47
Ningbo	25	2011	2380193	15280	25960	79524	2.54002	95.79	0.251301	99.93	587.205	0.0290251	4.94292e-05	7549448	38.13	89.76	72.85
Xuancheng	26	2011	224392	12343	10705	26360	1.05621	84.8	0.0734431	94.58	226.915	0.00385771	1.70007e-05	5845334	36.17	97.72	84.47
Suzhou	27	2011	256132	17830	6346	14971	1.67162	72.89	0.0665691	97.76	663.227	0.00592623	8.93545e-06	687453	39.05	46.5	65.39
Chuzhou	28	2011	262285	11405	10352	21634	1.23236	79.62	0.0727754	95.59	334.911	0.00520447	1.55399e-05	1656797	36.06	81	89.2
Chizhou	29	2011	125819	6645	5679	26345	1.27305	84.88	0.158984	98.51	195.116	0.00433027	2.21933e-05	778813	39.36	74.33	87.36
Fuyang	30	2011	325351	24420	22295	11202	2.10472	72.75	0.0702964	99.02	1049.3	0.00849836	8.09904e-06	787983	33.04	98.7	78.59
Lu'an	31	2011	244000	24718	25627	14586	1.47107	77.82	0.0557356	97.64	394.749	0.00357699	9.06144e-06	863749	40.79	78	80.37
Hefei	32	2011	776000	26504	26891	48563	1.07688	94.28	0.286149	99.84	617.76	0.0296675	4.80244e-05	8802885	43.41	93.9	93.72
Bengbu	33	2011	803300	14007	13508	24574	1.19867	81.5	0.213434	99.02	614.079	0.0182292	2.96854e-05	1025638	37.01	99.11	88.35
Huainan	34	2011	233980	6016	6268	30400	1.41527	92.12	0.431637	99.19	950.464	0.0377902	3.97598e-05	1069541	40.68	91.7	58.83
Tongling	35	2011	93034	8856	9171	79704	1.40389	98.09	0.525067	97.21	666.667	0.0556155	8.34232e-05	987527	46.79	72.3	74.08
Maanshan	36	2011	248600	11528	2826	52000	1.20489	94.16	0.235346	99.53	565.562	0.0204107	3.60892e-05	1328328	43.27	68.4	88.3
Huaibei	37	2011	180276	5611	7034	26239	1.23295	91.55	0.361858	100	809.194	0.0287742	3.55591e-05	643631	43.25	88.1	87.3
Wuhu	38	2011	365499	11244	11735	43095	1.22451	93.55	0.281681	99.85	643.621	0.0242986	3.7753e-05	3072334	38.83	72.69	84.53
Anqing	39	2011	387961	20896	7347	22893	1.46586	85.13	0.0999838	93.4	403.904	0.00522261	1.29303e-05	986466	38.2	97.1	86.17
Huangshan	40	2011	173325	5827	2341	25582	1.0238	88.08	0.205874	98.97	151.015	0.00481289	3.18704e-05	1277436	47.86	74.16	92.43
Bozhou	41	2011	234235	12788	6646	12868	1.89048	73.82	0.0476498	99.76	721.519	0.0044877	6.21979e-06	812446	40.71	99.8	85.13
Nanchang	42	2011	731000	7645	8767	53023	1.32959	94.98	0.407129	98.62	682.248	0.0281005	4.11881e-05	2798933	42.96	98.34	93
Jingdezhen	43	2011	141200	1756	1725	35421	1.43158	92.08	0.277096	96.41	313.166	0.0140906	4.49939e-05	349023	54.66	94.94	76.5
Pingxiang	44	2011	147551	8131	5954	35350	1.14007	92.56	0.197635	99.65	497.646	0.0113232	2.27535e-05	165225	46.88	91.77	77.3
Jiujiang	45	2011	377269	8431	10608	26464	1.24825	91.42	0.123925	97.64	266.908	0.00475323	1.78085e-05	608019	57.1	53.71	82.35
Xinyu	46	2011	138432	9515	1773	68155	1.29894	94.34	0.339363	99.22	375.708	0.0210824	5.61139e-05	271139	52.67	90.97	97.73
Yingtan	47	2011	112338	4632	4758	37834	1.54444	91.08	0.124344	86.29	334.247	0.00835616	2.5e-05	215132	37.84	95.1	86.1
Ganzhou	48	2011	500346	15866	8114	15895	1.63004	82.58	0.0564848	98.16	233.195	0.00216435	9.28128e-06	1306401	41.53	77.4	38.97
Yichun	49	2011	238600	10856	7539	19823	1.52108	82.84	0.0690774	98.36	303.658	0.00294606	9.70189e-06	707655	42.49	100	98.49
Shangrao	50	2011	300200	14733	15218	16813	1.34054	84.1	0.0444548	90.89	329.165	0.00185512	5.63583e-06	1004622	49.08	10.6	90.29
Ji'an	51	2011	310638	7094	3586	16830	1.18915	81.36	0.0576356	94.35	197.698	0.00165655	8.37919e-06	334157	45.16	96.28	66.48
Fuzhou	52	2011	201800	9714	4455	18907	1.3405	81.56	0.120194	96.44	218.916	0.00280021	1.27913e-05	841084	49.6	88.76	73
Wuhan	53	2011	2490000	22442	16317	68315	1.58918	97.06	0.670612	99.79	973.864	0.0596209	6.1221e-05	12741746	37.59	95.96	92.2
Huangshi	54	2011	255000	5576	4110	38074	1.54986	92.56	0.274933	98.61	567.161	0.0151548	2.67205e-05	719516	38.76	93	74.49
Shiyan	55	2011	334104	4166	5732	25427	1.74825	88.61	0.139954	99.2	147.128	0.00275253	1.87084e-05	528582	43.71	96.36	80.1
Jingzhou	56	2011	438000	4064	8663	18288	1.34819	74.58	0.105794	95.27	470.267	0.00481124	1.02309e-05	580854	39.07	100	80.07
Yichang	57	2011	446074	9696	11095	52673	1.84922	88.76	0.182322	99.42	189.148	0.00485819	2.56846e-05	1365492	40.05	43.85	90.1
Xiangyang	58	2011	447100	10839	11743	38671	1.942	86.33	0.132177	98.79	300.892	0.00504765	1.67756e-05	1453147	45.55	97.2	87.01
Ezhou	59	2011	122765	1438	1864	46756	1.4927	87.57	0.366453	99.84	686.324	0.0349937	5.09872e-05	188158	35.25	90.02	87.6
Jingmen	60	2011	237279	8482	6644	32765	1.68077	82.33	0.132892	97.34	243.389	0.00417768	1.71646e-05	556493	39.83	88.77	65.6
Xiaogan	61	2011	304800	2383	7358	19880	1.3127	79.64	0.0661751	97.33	593.603	0.00392817	6.61751e-06	571521	42.17	99.21	56.72
Huanggang	62	2011	339687	2586	10649	16908	1.32669	72.25	0.0372504	98.74	427.508	0.00177694	4.15651e-06	622516	32.56	95.04	76.8
Xianning	63	2011	317300	2483	5492	26448	1.18614	81.78	0.103522	98.99	299.463	0.0063888	2.13342e-05	655103	38.13	91.27	82
Suizhou	64	2011	166520	2274	4822	23914	1.34724	79.93	0.139052	99.5	269.199	0.00518888	1.92753e-05	246804	27.98	97.32	87
Changsha	65	2011	1156035	21788	33102	79530	1.60084	95.67	0.456366	99.88	555.687	0.0234309	4.21657e-05	8869232	36.97	98.4	94.35
Zhuzhou	66	2011	356275	14760	13735	40431	1.84238	91.48	0.238043	99.76	347.973	0.0107059	3.07665e-05	1848023	42.65	82.61	87.25
Xiangtan	67	2011	201564	6232	4828	40753	1.72898	90.87	0.249948	100	579.904	0.0150779	2.60007e-05	721291	40.18	95.2	60
Hengyang	68	2011	344100	16801	19705	24231	2.16034	83.23	0.116031	99.93	520.688	0.00711811	1.36706e-05	807360	36.13	94.08	66.1
Shaoyang	69	2011	248573	15091	12419	12797	1.61399	74.92	0.0725016	98.46	382.861	0.0024964	6.52038e-06	610956	33.85	95	63.31
Yueyang	70	2011	414268	17890	10337	34629	2.10124	86.85	0.109803	93.16	377.278	0.00550143	1.45819e-05	1003995	41.63	96.12	86.11
Changde	71	2011	376442	7787	13110	31644	2.54499	83.73	0.100224	99.86	330.883	0.00419884	1.26898e-05	857601	43.38	94.18	66.91
Zhangjiajie	72	2011	168000	1586	6517	20082	2.05314	87.01	0.119299	99.23	176.965	0.00300126	1.69596e-05	24532	33.4	90	60
Yiyang	73	2011	233359	7482	10017	20496	1.83808	78.08	0.118864	99.64	388.555	0.00487013	1.25339e-05	805920	40	82	80
Yongzhou	74	2011	231000	7283	7987	18168	1.59354	75.89	0.0694392	98.93	281.271	0.0025694	9.13498e-06	861914	31.96	84.8	71.2
Chenzhou	75	2011	275300	19195	7131	29305	1.33168	88.85	0.0987167	99.58	256.716	0.00338064	1.31688e-05	942211	38.31	71	71
Loudi	76	2011	196732	9934	9962	22362	1.9924	84.44	0.0821478	99.69	536.898	0.00554392	1.03258e-05	523288	39.8	60.18	50
Huaihua	77	2011	276930	3733	8954	17816	2.07095	84.71	0.0590068	98.73	185.889	0.00202722	1.09056e-05	570413	31.13	23	73.35
Chongqing	78	2011	3153517	82818	136142	34500	1.32086	91.57	0.252288	99.49	402.009	0.0124947	3.10805e-05	20150883	40.18	76.86	87
Chengdu	79	2011	1887119	33570	88283	48755	1.38644	95.22	0.372157	99.9	959.739	0.0398771	4.15499e-05	15852771	39.15	98.76	96.73
Zigong	80	2011	258000	4280	8940	29101	2.37935	87.31	0.28557	99.59	748.17	0.0206153	2.75543e-05	759481	38.5	92.46	86
Panzhihua	81	2011	172336	10638	5644	53032	1.74202	96.24	0.510833	99.39	150.134	0.00800538	5.33214e-05	357340	38.16	29.72	25.13
Luzhou	82	2011	260220	4803	10385	21339	1.76892	85.48	0.141352	99.13	411.351	0.00765456	1.86083e-05	677846	40.26	97.76	27.2
Deyang	83	2011	368066	7974	10606	31562	1.95974	84.37	0.111472	99.7	660.633	0.0103756	1.57055e-05	728986	39.8	80.69	68.99
Mianyang	84	2011	447429	5722	9058	25755	1.62831	83.25	0.148896	99.56	267.856	0.00507714	1.89547e-05	1322771	38.3	95.82	89.16
Guangyuan	85	2011	198051	5120	9714	16225	0.806477	79.24	0.0992933	99.3	190.759	0.00253937	1.33119e-05	351274	37.81	94.81	86.8
Suining	86	2011	205116	2899	5173	18528	1.17986	76.63	0.139509	99.94	718.685	0.0125577	1.74732e-05	716371	41.62	100	83.15
Neijiang	87	2011	192733	9310	17409	23062	2.23259	83.65	0.118329	99.48	791.272	0.00779944	9.85684e-06	543462	38.05	94.74	66.87
Leshan	88	2011	305051	8121	7983	28339	1.86476	87.52	0.141027	98.65	276.314	0.0043521	1.57506e-05	675475	36.69	81.69	67.21
Nanchong	89	2011	406027	4725	10655	16386	1.44266	76.69	0.119677	98.85	605.978	0.0072602	1.1981e-05	1457303	38.63	98.16	57.6
Yibin	90	2011	317850	5117	15355	24424	1.84243	85.03	0.0859827	99.78	409.087	0.00500113	1.22251e-05	1054116	39.1	84.1	73.4
Guang'an	91	2011	170000	2215	4911	20572	1.55239	81.02	0.0661686	98.97	738.493	0.00488651	6.61686e-06	384921	44.26	99.34	95.44
Dazhou	92	2011	295785	12673	9367	18474	1.53874	77	0.0572173	97.86	416.586	0.00387214	9.29492e-06	818900	29.91	99.6	23.52
Ziyang	93	2011	173628	4937	6278	22931	1.83722	77.88	0.0541973	98	632.881	0.00477267	7.54118e-06	945680	38.32	99.52	74.14
Meishan	94	2011	189736	4335	6324	22793	1.52609	81.96	0.0906499	99.56	488.171	0.00623434	1.27708e-05	636156	35.56	100	77.2
Bazhong	95	2011	129000	2505	5670	10433	1.12544	74.87	0.0808937	97.78	316.56	0.0014633	4.6225e-06	380000	28.89	96.9	85.45
Ya'an	96	2011	130088	4064	2384	23147	1.14432	83.76	0.135366	98.75	103.549	0.00139572	1.34788e-05	286263	41	73.82	25.92
Guiyang	97	2011	672440	12219	36091	31712	0.864102	95.48	0.483914	99.74	468.135	0.0201643	4.30737e-05	4673595	42.13	56.2	95.3
Liupanshui	98	2011	127476	9119	27551	21522	1.75314	94.78	0.0897946	99.46	324.188	0.0038834	1.19788e-05	365024	24.96	45.48	68.6
Zunyi	99	2011	367691	6744	20472	18330	1.63643	86.48	0.0952844	99.64	250.926	0.00201547	8.03213e-06	815968	34.61	96.39	66.64
Anshun	100	2011	124173	2169	8220	12468	1.36507	84.47	0.164718	98.47	304.629	0.00388475	1.27524e-05	409720	16.94	99.29	92.04
Kunming	101	2011	1129900	13443	8516	38831	1.10286	94.67	0.28321	99.38	405.34	0.0149772	3.69496e-05	6259711	42.4	44.1	99.61
Zhaotong	102	2011	139802	2756	2280	8877	0.954126	80.31	0.0565543	98.28	188.551	0.0014565	7.72472e-06	4242179	30	48	45.3
Qujing	103	2011	265500	8446	4612	20588	1.37847	81.34	0.117647	98.48	188.209	0.00211043	1.12132e-05	1457691	39.59	60.37	83.05
Yuxi	104	2011	222155	5420	3413	37913	2.0746	90.68	0.0476437	98.45	378.999	0.00202028	5.33057e-06	668831	41.16	56	71
Pu'er	105	2011	148885	2800	2809	9773	0.986721	70.33	0.0275977	89.01	139.319	0.000528809	3.79567e-06	468729	39.71	82.05	50.63
Baoshan	106	2011	114816	1735	1712	12705	1.20034	68.99	0.0662209	96.61	118.042	0.00111015	9.40466e-06	293045	34.68	68.09	31.83
Lijiang	107	2011	69418	965	1830	14279	0.797153	82.92	0.0499805	95.78	120.694	0.000937839	7.7704e-06	392562	39.8	80	85
Lincang	108	2011	91307	1357	767	11166	0.78719	67.77	0.0582612	90.9	103.887	0.000598308	5.75924e-06	266365	39	76	73.61
Shanghai	1	2012	6270000	42911	3748	90127	3.84311	99.37	0.997407	99.78	2250.63	0.157532	6.99944e-05	23813574	38.29	97.34	84.42
Nanjing	2	2012	2050000	22020	42519	88525	1.57982	97.43	0.841457	99.74	969.334	0.0991817	0.000102319	9719642	44.02	92	62.7
Wuxi	3	2012	1410000	14189	22931	117357	2.11335	98.18	0.414848	99.78	1015.99	0.0682732	6.71985e-05	9743675	42.68	91	85.9
Xuzhou	4	2012	960000	18697	23168	46877	1.49544	90.48	0.149419	97.59	879.741	0.0224709	2.55427e-05	3100707	42.21	93.2	84.3
Changzhou	5	2012	1010000	15344	16030	85039	1.51431	96.82	0.332237	99.88	834.401	0.0419122	5.02303e-05	5970105	42.21	98	84.5
Suzhou	6	2012	2520000	16441	68895	114029	2.33576	98.37	0.37862	99.95	763.195	0.0514291	6.73865e-05	12633597	41.89	94.7	73.8
Nantong	7	2012	1160000	20199	21350	62506	1.57932	93	0.147608	98.47	956.38	0.0195301	2.04208e-05	4817428	41.27	97.9	84.1
Lianyungang	8	2012	590000	12305	15630	36470	1.25181	85.51	0.15319	95.46	671.044	0.0183848	2.73973e-05	1622296	39.91	92.1	68
Huai'an	9	2012	480000	7287	12275	39992	1.5392	87.09	0.246891	97.78	542.891	0.0135028	2.4872e-05	2805511	40.04	95.5	72
Yancheng	10	2012	830000	8150	14243	43172	1.60753	85.38	0.0910141	95.86	484.563	0.00556799	1.14908e-05	2734118	40.23	83.3	67.6
Yangzhou	11	2012	740000	7645	8879	65692	1.6445	93.01	0.223713	99.86	695.494	0.0194204	2.79232e-05	2358426	43.03	98.9	83.6
Zhenjiang	12	2012	600000	12418	11646	83650	1.75283	95.6	0.289941	99.66	705.485	0.0311931	4.42152e-05	2054834	42.29	98.3	76.9
Taizhou	13	2012	710000	4641	9649	58378	1.85734	92.9	0.121228	99.44	875.065	0.0121134	1.38428e-05	2344848	41	98.2	58.5
Suqian	14	2012	450000	5497	10905	31722	1.48409	85.1	0.0961271	99.55	654.939	0.00818235	1.24933e-05	2186424	41.33	83.3	76.3
Hangzhou	15	2012	2760000	23243	31126	88962	2.09576	96.73	0.401171	99.95	422.726	0.027314	6.46138e-05	15973611	40.07	91.77	93.37
Jiaxing	16	2012	1120000	8432	11469	63704	1.76006	94.76	0.118055	99.91	879.949	0.0265185	3.01364e-05	4158763	42.18	95.31	87.28
Huzhou	17	2012	600000	7081	9431	57350	1.71449	92.63	0.197016	99.96	449.141	0.0151718	3.37796e-05	2111735	48.2	96.03	90.51
Zhoushan	18	2012	310000	4697	13884	87883	1.49523	90.26	0.422737	99.83	668.041	0.0384948	5.76235e-05	1589428	38.76	98.74	59.57
Jinhua	19	2012	1320000	12691	29931	50269	2.40572	95.04	0.098385	99.92	430.086	0.00679583	1.58011e-05	2851921	38.97	98.97	83.6
Shaoxing	20	2012	1260000	8204	17414	82966	2.12127	94.95	0.120032	99.96	533.915	0.0138941	2.60231e-05	4677089	41.06	92	84.82
Wenzhou	21	2012	2020000	8022	33549	40103	1.73867	96.89	0.15155	99.96	673.909	0.0171804	2.54936e-05	6875028	35.62	96.15	75.52
Taizhou	22	2012	1270000	11744	30210	48505	2.34296	93.1	0.163553	99.86	627.989	0.0123462	1.96599e-05	3573761	43.24	94.2	84.47
Lishui	23	2012	380000	4496	5732	42244	1.89439	91.12	0.0568545	99.15	151.809	0.00192392	1.26733e-05	849937	43.06	95.7	74.18
Quzhou	24	2012	360000	8364	11485	38476	1.71736	91.8	0.114359	99.85	285.811	0.00726512	2.54193e-05	757880	41.15	94.88	74.73
Ningbo	25	2012	2310000	16570	27110	86228	2.26861	95.92	0.252778	99.97	588.529	0.0295263	5.01696e-05	8843514	38.23	91.59	75.36
Xuancheng	26	2012	260000	11134	11912	29636	1.02775	85.26	0.0742847	97.62	224.524	0.0038826	1.72926e-05	1587522	38.82	79.75	71.89
Suzhou	27	2012	310000	21566	6731	17308	1.4909	74.06	0.0685438	97.99	665.883	0.00684582	1.02808e-05	1034651	38.6	46	56.75
Chuzhou	28	2012	310000	13537	11915	24651	1.09988	80.14	0.0757133	95.88	334.319	0.00573024	1.714e-05	2298138	39.8	96.36	81.02
Chizhou	29	2012	150000	7892	6645	29471	1.11397	85.11	0.167387	98.72	195.721	0.00446446	2.28104e-05	922516	40.43	81.29	89.72
Fuyang	30	2012	410000	28766	25862	12616	1.86933	74.09	0.0702731	99.29	1063.63	0.00924918	8.6959e-06	879851	33.15	99.97	84.74
Lu'an	31	2012	320000	29046	29701	16248	1.33607	78.35	0.0523018	97.8	395.138	0.00375501	9.50303e-06	1214808	38.67	74.49	89.82
Hefei	32	2012	930000	31525	31858	55186	1.04682	94.49	0.280014	99.9	620.795	0.0330275	5.3202e-05	9138031	39.92	93.95	86.59
Bengbu	33	2012	310000	16775	15728	27999	1.01997	82.16	0.214655	99.83	617.944	0.0192372	3.1131e-05	1835403	37.21	99.11	89.51
Huainan	34	2012	280000	7098	7223	33489	1.49295	92.25	0.434988	99.27	943.498	0.0394737	4.18376e-05	1160742	39.71	88.37	77.43
Tongling	35	2012	130000	10244	10521	84819	1.16282	98.1	0.516712	97.78	618.333	0.04295	6.94609e-05	1168072	40.2	83.13	81.08
Maanshan	36	2012	300000	14868	6940	56217	1.02568	94.2	0.239842	99.74	564.09	0.0212398	3.76532e-05	2114935	43.63	93.5	84.91
Huaibei	37	2012	230000	6630	8090	29278	1.12844	91.71	0.378836	99.96	796.425	0.029004	3.64178e-05	1092816	44.16	95.14	89.59
Wuhu	38	2012	440000	14086	14659	48742	1.10162	93.72	0.273657	99.86	640.281	0.0250501	3.91236e-05	3666748	39.5	95.67	91.98
Anqing	39	2012	400000	24426	8471	25592	1.39885	85.57	0.0999355	93.7	405.014	0.0052879	1.30561e-05	1001697	38.89	98.21	90.47
Huangshan	40	2012	170000	6939	2720	28773	0.954569	88.58	0.213374	99.32	150.199	0.00545529	3.63204e-05	1440027	47.25	75	88.09
Bozhou	41	2012	230000	15219	7891	14642	1.66321	74.69	0.0496246	99.71	731.55	0.0050812	6.9458e-06	960108	40.89	99.85	88.58
Nanchang	42	2012	830000	8510	9003	58715	1.25386	95.1	0.423765	99.19	686.166	0.0290462	4.23312e-05	3443607	43	98.7	94.6
Jingdezhen	43	2012	150000	1980	1773	39151	1.37566	92.2	0.279484	96.42	316.86	0.01433	4.5225e-05	520370	53.69	95.03	69.56
Pingxiang	44	2012	200000	9831	6819	39186	0.960235	92.76	0.206705	99.29	502.219	0.0116158	2.31289e-05	171599	46.02	96.37	79.1
Jiujiang	45	2012	440000	9818	11147	29785	1.17721	91.67	0.122493	98.38	270.201	0.00530043	1.96166e-05	581186	51.8	47.85	97.24
Xinyu	46	2012	180000	10921	1816	72266	1.24349	94.19	0.368548	99.47	379.169	0.0220264	5.80913e-05	247287	53.37	91.74	96.78
Yingtan	47	2012	130000	5808	5204	42449	1.47007	91.41	0.16129	88.17	348.315	0.00898876	2.58065e-05	251456	38.91	91.1	86.1
Ganzhou	48	2012	680000	17266	9153	17873	1.4562	83.27	0.0559836	99	235.328	0.0022606	9.60613e-06	1632707	40.6	83.6	38.97
Yichun	49	2012	330000	12898	8264	22855	1.72361	83.75	0.0730937	98.6	306.979	0.00321388	1.04694e-05	809656	43.08	90.41	98.51
Shangrao	50	2012	450000	16893	16012	19077	1.29223	84.76	0.0499145	89.75	333.597	0.00205695	6.16599e-06	938433	47.21	13.3	90.3
Ji'an	51	2012	400000	7945	3860	18660	1.03111	82.06	0.0627102	94.58	199.235	0.0017945	9.00692e-06	439020	45.55	96.4	75.84
Fuzhou	52	2012	290000	11754	4499	20922	1.2474	81.58	0.122164	97.18	221.998	0.00292242	1.31642e-05	660855	47.71	95	92.45
Wuhan	53	2012	3300000	24354	16794	79482	1.59563	96.24	0.602105	99.82	967.389	0.061255	6.33199e-05	15748605	38.19	95.05	92.3
Huangshi	54	2012	330000	6433	4516	42703	1.41355	91.75	0.27457	99.13	570.214	0.015809	2.77247e-05	560380	38.06	79.81	85.1
Shiyan	55	2012	470000	5128	7013	28471	1.46139	87.32	0.141792	99.31	146.115	0.00277027	1.89595e-05	766429	46.04	52.23	88.01
Jingzhou	56	2012	650000	4635	9360	20912	1.20144	75.52	0.110086	96.32	471.529	0.00490865	1.04101e-05	548855	39.78	100	81.03
Yichang	57	2012	520000	11833	13114	61517	1.61133	87.84	0.183434	99.17	189.243	0.00586227	3.09774e-05	1765896	41.08	46.52	88.5
Xiangyang	58	2012	570000	13003	13963	45167	1.62651	85.72	0.132323	99.01	301.095	0.00545468	1.81162e-05	1861945	45.3	97.43	87.44
Ezhou	59	2012	140000	1718	2087	53192	1.26572	87.64	0.366636	99.95	686.324	0.0349937	5.09872e-05	116529	36.21	90.78	90.5
Jingmen	60	2012	270000	10604	7127	37649	1.42564	83.54	0.133874	97.53	243.712	0.00428813	1.75951e-05	643064	39.56	90.97	85.35
Xiaogan	61	2012	430000	2894	8227	20934	1.17532	79.64	0.0721199	97.59	591.358	0.00418631	7.07914e-06	749545	45.12	99.75	90
Huanggang	62	2012	400000	3098	12299	19220	1.125	72.1	0.0375568	97.41	428.596	0.00183422	4.2796e-06	785691	32.85	95.85	46.01
Xianning	63	2012	310000	3044	6057	30791	1.02932	80.91	0.104297	99.95	296.447	0.0063479	2.14132e-05	849613	41.78	45.3	87
Suizhou	64	2012	220000	2729	5371	27163	1.2058	80.65	0.142857	99.47	266.604	0.00466999	1.75165e-05	197897	36.89	97.32	93.48
Changsha	65	2012	1340000	23139	33848	89903	1.59521	95.74	0.475719	99.94	559.072	0.0239049	4.27581e-05	10320003	37.98	91.48	95
Zhuzhou	66	2012	530000	16358	15121	45235	1.67195	91.78	0.24002	99.81	351.916	0.0110456	3.13871e-05	1896516	41.4	89.57	82.53
Xiangtan	67	2012	250000	6985	4972	46249	1.43467	91.37	0.260829	99.97	582.901	0.0153975	2.64154e-05	938122	40.41	95.74	85.9
Hengyang	68	2012	540000	19418	22837	27258	2.19529	83.51	0.126468	99.89	522.904	0.00744952	1.42464e-05	967549	35.07	81.08	70
Shaoyang	69	2012	340000	17771	13842	14406	1.35032	75.43	0.0862349	98.6	384.686	0.00259241	6.73905e-06	754924	35	64.74	52
Yueyang	70	2012	490000	11702	11441	39968	2.06362	88.34	0.109948	99.28	379.797	0.00573341	1.5096e-05	1020641	40.22	91.94	86.7
Changde	71	2012	490000	8793	14016	35475	2.13083	85.16	0.0998887	99.7	332.628	0.00432575	1.30048e-05	948109	43.45	96.49	81.68
Zhangjiajie	72	2012	170000	1917	6825	22658	2.69952	87.53	0.118519	99.22	178.752	0.00313787	1.75544e-05	445183	33.59	96.46	78.37
Yiyang	73	2012	290000	8255	11113	23572	1.63208	80.02	0.118489	99.72	391.153	0.00527597	1.34883e-05	925860	38.4	99	91.69
Yongzhou	74	2012	300000	8775	8480	20239	1.85469	76.96	0.0717395	98.88	270.909	0.00255186	9.41964e-06	861206	34.57	82.21	67.12
Chenzhou	75	2012	380000	23142	7642	32848	1.38135	89.65	0.102197	99.5	263.572	0.0037204	1.41153e-05	1165438	39.12	49.08	80.96
Loudi	76	2012	380000	12347	10439	26367	1.72304	85.05	0.095249	99.66	539.229	0.00566572	1.05071e-05	811355	39.91	91	85.03
Huaihua	77	2012	330000	4470	9617	21018	1.84438	85.49	0.0595353	98.93	186.975	0.00217202	1.16167e-05	793469	35.1	30.58	83.1
Chongqing	78	2012	3880000	95009	152249	38914	1.23291	91.76	0.269346	95.52	405.88	0.0127675	3.14563e-05	25083500	42.94	81.65	89.77
Chengdu	79	2012	1890000	38777	90980	57624	1.3818	95.73	0.376639	99.96	967.989	0.042532	4.39385e-05	18900420	39.38	98.65	91
Zigong	80	2012	270000	4831	9737	32787	2.13253	87.64	0.319878	99.71	749.829	0.0228669	3.04962e-05	627680	38.8	100	88.75
Panzhihua	81	2012	280000	11449	5898	60391	1.63623	96.52	0.507864	99.79	151.196	0.00897041	5.93298e-05	546834	38.47	22.38	23.47
Luzhou	82	2012	360000	5484	13232	24317	1.54472	86.07	0.166528	99.6	412.88	0.00825842	2.0002e-05	716503	40.3	92.91	30.55
Deyang	83	2012	430000	8858	12063	35945	1.85583	84.84	0.128914	100	662.437	0.0108782	1.64215e-05	798753	40.05	99.99	78.01
Mianyang	84	2012	630000	6328	9609	27056	1.56474	83.72	0.14967	99.8	269.36	0.00530917	1.97103e-05	1456901	37.82	98.93	78.71
Guangyuan	85	2012	240000	5461	13858	18627	1.06471	80.41	0.100706	99.79	191.098	0.00275887	1.4437e-05	328867	37.02	99.31	73.84
Suining	86	2012	240000	3065	5398	20908	1.0858	77.97	0.158123	100	706.556	0.0129776	1.83675e-05	767858	35.55	100	93.94
Neijiang	87	2012	230000	5479	10448	26341	2.16482	83.3	0.119034	99.54	792.201	0.00839369	1.05954e-05	580323	36.11	83.13	66.97
Leshan	88	2012	380000	9483	8537	30386	1.70658	88.08	0.141819	99.42	279.101	0.00503812	1.80513e-05	754511	37.29	93	75.06
Nanchong	89	2012	400000	5156	11929	18757	1.3798	77.09	0.121116	99.77	608.8	0.00809489	1.32965e-05	1870577	40.1	98.7	72.2
Yibin	90	2012	370000	5643	16944	27865	1.68936	85.36	0.100439	99.4	411.876	0.00601688	1.46085e-05	1045136	36.13	89.93	88.02
Guang'an	91	2012	210000	4428	10270	23410	1.45392	81.39	0.0663821	99.5	738.842	0.00536193	7.2572e-06	510528	44.26	95.16	100
Dazhou	92	2012	370000	14268	9808	20685	1.4119	78.07	0.0693071	99.48	419.491	0.00307261	7.32461e-06	851014	35	98.93	24.51
Ziyang	93	2012	210000	5933	7322	27283	1.65798	78.06	0.0545365	100	635.553	0.00515578	8.11228e-06	1096040	38.74	99.3	79.92
Meishan	94	2012	260000	4838	6770	26168	1.316	82.47	0.0870719	99.68	490.756	0.00630252	1.28425e-05	781838	37.56	100	93.76
Bazhong	95	2012	140000	2869	6417	11823	0.822552	76.18	0.0810256	99.49	317.254	0.00146425	4.61538e-06	492674	35.06	95.7	86.73
Ya'an	96	2012	240000	4551	2522	26157	1.25274	84.83	0.157444	99.7	104.014	0.00185431	1.78275e-05	300145	41.29	100	75.2
Guiyang	97	2012	810000	15074	44299	38447	0.896147	95.75	0.49239	99.79	466.144	0.0263057	5.64326e-05	9085224	40.47	59.1	95
Liupanshui	98	2012	150000	15237	32042	25877	0.963811	94.14	0.0891473	99.88	325.298	0.0038834	1.1938e-05	554845	25.04	58.7	57.8
Zunyi	99	2012	430000	8724	26343	22001	1.14233	86.52	0.0962925	99.76	250.764	0.00201547	8.03733e-06	1288738	40.24	97.12	72.3
Anshun	100	2012	130000	2574	6286	15454	1.0616	84.92	0.163678	98.88	306.895	0.00416532	1.35724e-05	614034	21.76	77	81.47
Kunming	101	2012	1410000	14418	9341	46256	1.28357	94.71	0.324068	99.84	408.338	0.0159004	3.89394e-05	9190732	44.47	43.29	94.43
Zhaotong	102	2012	170000	3090	2546	10528	1.31725	79.6	0.0575147	99.06	188.542	0.00159144	8.4408e-06	361088	31	47.2	41.77
Qujing	103	2012	310000	10784	6031	23661	1.78629	81.27	0.117259	99.16	188.036	0.00228342	1.21435e-05	1538043	40.06	62.77	85
Yuxi	104	2012	260000	6280	3688	43037	3.48334	90.25	0.0411281	99.13	381.616	0.00288256	7.55357e-06	905668	26.83	34.86	42.21
Pu'er	105	2012	170000	3396	3206	14286	1.10081	69.23	0.0276906	92.72	140.443	0.000539826	3.84374e-06	301627	41.63	41.86	46.92
Baoshan	106	2012	130000	1996	1947	15397	1.75162	71.04	0.113965	98.73	109.029	0.00126292	1.15834e-05	507749	33.19	67.8	35.49
Lijiang	107	2012	90000	1131	1913	16870	0.917182	82.75	0.0512515	96.59	118.62	0.00108393	9.13786e-06	641651	40	76.2	85.5
Lincang	108	2012	110000	1580	870	14376	0.858081	69.5	0.0543818	91.54	104.459	0.000620377	5.93897e-06	626548	42.23	77.4	80
Shanghai	1	2013	5110000	43809	3720	96773	3.82736	99.4	0.998115	99.78	2259.15	0.157532	6.97305e-05	28195915	38.36	97.12	87.7
Nanjing	2	2013	2150000	23738	45070	98011	1.57286	97.45	0.881838	99.92	976.317	0.108288	0.000110914	10377148	44.06	91.2	61.5
Wuxi	3	2013	1440000	11579	7152	126400	2.03099	98.16	0.415841	99.86	1020.53	0.0702615	6.88479e-05	11289089	42.78	91	86.6
Xuzhou	4	2013	1030000	15455	14814	51714	1.43548	90.25	0.161108	98.67	894.307	0.0224709	2.51266e-05	3804668	42.87	99.2	87.9
Changzhou	5	2013	1080000	9620	6657	92994	1.53009	96.83	0.333151	99.92	836.917	0.042468	5.07434e-05	6813942	42.87	98.2	87.4
Suzhou	6	2013	2730000	10799	39050	123200	2.23555	98.36	0.380545	100	770.264	0.0519592	6.74564e-05	14140070	42.06	97.9	77.2
Nantong	7	2013	1220000	10137	9833	65696	1.52752	93.15	0.147476	99.63	958.005	0.0214348	2.23744e-05	5965201	42.17	98	88.4
Lianyungang	8	2013	640000	7554	5381	40416	1.32242	85.48	0.151538	97.99	683.125	0.019698	2.88351e-05	1740695	39.93	95.3	69.6
Huai'an	9	2013	540000	5076	8296	44774	1.48367	87.35	0.220995	98.5	549.047	0.0138999	2.53165e-05	3122219	40.74	97.7	71.5
Yancheng	10	2013	870000	4639	9284	48150	1.56717	85.92	0.0927167	97.78	485.388	0.00562691	1.15926e-05	3273124	40.42	79.6	69.2
Yangzhou	11	2013	770000	5924	4746	70696	1.60579	93.1	0.225272	99.95	697.618	0.0200273	2.87081e-05	3159065	43.21	97.7	83.6
Zhenjiang	12	2013	600000	6290	4418	92626	1.66973	95.59	0.292016	99.7	706.525	0.0332727	4.70935e-05	2963063	42.37	98.1	78.6
Taizhou	13	2013	740000	2265	8809	64917	1.70443	93.15	0.15896	99.77	877.484	0.0166667	1.89937e-05	2711581	40.53	98.2	61.4
Suqian	14	2013	510000	3458	6623	35484	1.32193	86.23	0.104282	99.91	671.164	0.00877288	1.30711e-05	3054647	42.1	89.8	83.6
Hangzhou	15	2013	3390000	23884	30994	94566	1.95679	96.82	0.402151	99.94	425.765	0.027867	6.54515e-05	18532841	40.23	94	93.9
Jiaxing	16	2013	1320000	8843	11578	69164	1.64786	95.06	0.121249	99.91	883.525	0.027719	3.13732e-05	5108262	42.11	95	91
Huzhou	17	2013	810000	7192	8325	61953	1.68511	93.03	0.198095	99.94	450.721	0.0158139	3.50857e-05	2676379	48.26	96.27	91.4
Zhoushan	18	2013	360000	4958	14254	81582	1.24109	89.71	0.509969	99.84	668.729	0.0410241	6.13464e-05	1437890	38.52	99.83	64.1
Jinhua	19	2013	1650000	12108	29040	62553	2.16862	95.26	0.099324	99.97	432.645	0.00700786	1.61977e-05	3849707	38.02	98.2	86.99
Shaoxing	20	2013	1350000	8560	17441	89758	1.98168	95.13	0.216414	99.96	533.519	0.0238507	4.47046e-05	5369907	40.77	92.7	86.19
Wenzhou	21	2013	2370000	7989	31075	49614	1.52926	97.12	0.169029	99.95	684.997	0.017388	2.5384e-05	7343708	38.07	98.99	81.25
Taizhou	22	2013	1510000	11828	29776	53086	2.09126	93.23	0.163215	99.89	631.176	0.0123462	1.95606e-05	4535381	43.91	96.44	88.18
Lishui	23	2013	450000	4498	5731	46383	1.72344	91.39	0.0575976	99.28	152.473	0.0019257	1.26298e-05	1188806	43.86	96.77	78.36
Quzhou	24	2013	430000	8209	5266	41597	1.57527	92.14	0.114713	99.85	287.394	0.00752968	2.61998e-05	888211	41.17	93.11	78.19
Ningbo	25	2013	2500000	17790	22850	93176	2.08267	96.13	0.250121	99.96	591.076	0.0300479	5.08359e-05	11231401	38.28	90.06	77
Xuancheng	26	2013	330000	12900	13260	30100	0.978586	85.78	0.0751606	97.69	225.006	0.00393479	1.74875e-05	1891081	41	83.97	93.06
Suzhou	27	2013	400000	25179	7209	15800	1.31169	75.23	0.0686556	98.5	655.87	0.00715234	1.09051e-05	1425022	38.16	60.33	84.28
Chuzhou	28	2013	430000	15893	19841	24190	1.00963	80.84	0.0794661	96.8	332.569	0.00613347	1.84427e-05	2616911	39.16	96.77	95.81
Chizhou	29	2013	180000	8272	7451	28534	1.00167	85.42	0.167511	99.16	195.721	0.00446446	2.28104e-05	1056746	40.83	100	91.07
Fuyang	30	2013	510000	33170	29531	10090	1.64659	74.34	0.070357	99.28	1077.33	0.00997852	9.26225e-06	1404760	33.26	99.97	85.34
Lu'an	31	2013	400000	33690	34460	14089	1.19546	79.72	0.0528813	97.64	397.923	0.00389762	9.79489e-06	1447547	37.29	77	90.61
Hefei	32	2013	1030000	36703	37147	65631	0.997326	94.71	0.289459	99.93	621.669	0.0343381	5.52354e-05	11058109	41.88	93.27	87.1
Bengbu	33	2013	370000	19405	18032	27462	0.950008	82.9	0.223568	99.88	615.927	0.0200017	3.24741e-05	3253221	38.81	99.05	92.12
Huainan	34	2013	320000	8204	8376	33720	1.02357	91.93	0.433416	99.38	941.563	0.0410217	4.35676e-05	1282077	39.72	88.82	78.23
Tongling	35	2013	170000	11869	11971	91973	1.04669	98.24	0.514016	98.33	617.818	0.0575937	9.3221e-05	1254634	45.86	83.12	85.69
Maanshan	36	2013	340000	16447	8246	56702	0.903045	93.86	0.253503	99.7	564.09	0.0219807	3.89667e-05	2557476	43.82	70.21	87
Huaibei	37	2013	280000	7725	9235	32729	1.00447	92.15	0.375571	100	782.561	0.0290514	3.71235e-05	1340086	44.61	92.52	89.54
Wuhu	38	2013	590000	16382	16591	54533	1.02885	93.87	0.27472	99.88	642.118	0.0258851	4.03121e-05	4461183	39.97	98.1	92.6
Anqing	39	2013	520000	28229	9803	22801	1.1961	85.75	0.099807	95.36	405.862	0.0052879	1.30288e-05	1497996	40.9	96.9	86.5
Huangshan	40	2013	200000	7996	3153	31993	0.89569	88.99	0.218385	99.15	150.301	0.00606709	4.03664e-05	1424677	46.34	74.76	89.9
Bozhou	41	2013	300000	17699	9209	12498	1.46095	75.35	0.052931	99.91	755.792	0.00584906	7.73898e-06	1490738	39.93	99.84	90.12
Nanchang	42	2013	1160000	9545	9158	65412	1.1516	95.29	0.43862	99.31	689.138	0.0337071	4.8912e-05	4061358	42.41	97.8	94.2
Jingdezhen	43	2013	240000	2277	1785	40981	1.26278	92.31	0.292544	96.78	316.1	0.0149553	4.73121e-05	426646	51.54	97.51	71.34
Pingxiang	44	2013	240000	4584	7480	41151	0.961718	92.95	0.214256	99.54	505.351	0.0131819	2.60847e-05	243783	40.75	95.45	80.6
Jiujiang	45	2013	590000	10952	11491	31530	1.06231	91.88	0.123637	98.33	266.328	0.0052537	1.97264e-05	752929	51.88	47.4	87.84
Xinyu	46	2013	190000	12731	1844	69840	1.20012	94.13	0.368477	99.65	382.316	0.0226558	5.92593e-05	415211	52.06	92.4	96.8
Yingtan	47	2013	160000	6794	5402	44278	1.40486	91.95	0.162711	100	350.281	0.00926966	2.64635e-05	366276	40.45	92.3	86.1
Ganzhou	48	2013	1090000	18629	9343	18012	1.25731	84.02	0.0695746	98.75	235.786	0.00241245	1.02316e-05	1966223	38.65	83	42.2
Yichun	49	2013	360000	15498	4924	23998	1.23341	84.6	0.0734994	98.75	309.658	0.00348171	1.12437e-05	1009931	43.09	99	93.15
Shangrao	50	2013	540000	18624	16485	18438	1.20317	85.55	0.0513097	98.49	333.333	0.00209205	6.27616e-06	1067500	47.94	18.36	90.32
Ji'an	51	2013	460000	8478	4039	22081	1.05567	82.82	0.0701237	96.79	201.361	0.0019788	9.82715e-06	622319	45.75	97.26	72.02
Fuzhou	52	2013	340000	13229	4299	22396	1.18454	82.62	0.120806	98.55	223.203	0.00300442	1.34604e-05	813592	48.35	89	91.32
Wuhan	53	2013	3690000	25023	16521	89000	1.51498	96.29	0.603029	99.81	967.86	0.0639604	6.60844e-05	19056000	38.21	95	92.5
Huangshi	54	2013	400000	7407	5031	43589	1.20507	91.66	0.274114	99.55	572.333	0.0191163	3.34007e-05	846770	31.98	94.31	90.4
Shiyan	55	2013	680000	5883	7933	31141	1.26604	86.76	0.142429	98.92	146.41	0.00305068	2.08365e-05	1011119	43.06	39.6	90.72
Jingzhou	56	2013	760000	5239	10397	20196	1.03692	76.1	0.0948865	97.04	468.828	0.00509043	1.08578e-05	767853	39.05	34.64	67.52
Yichang	57	2013	640000	13683	14968	70452	1.39238	88.07	0.187753	99.58	189.765	0.00723772	3.81405e-05	2031762	41.25	47.9	91
Xiangyang	58	2013	620000	14566	15108	47294	1.65859	86.26	0.132263	99.08	301.652	0.00592001	1.96253e-05	2519372	45.22	98.1	90.3
Ezhou	59	2013	160000	1975	2399	57358	1.11241	87.56	0.36949	99.95	687.97	0.0376378	5.47086e-05	162791	34.38	90.22	88.7
Jingmen	60	2013	380000	12066	8008	39954	1.22904	84.18	0.137001	97.64	242.502	0.00435747	1.79687e-05	877901	39.67	92.21	84.93
Xiaogan	61	2013	500000	3315	8971	23509	1.0194	80.38	0.0724308	99.11	591.919	0.00420875	7.11035e-06	1111279	45.15	69.31	91
Huanggang	62	2013	560000	3597	12959	17767	0.975817	73.23	0.0376166	95.28	429.742	0.0018915	4.40149e-06	1327252	32.16	92.33	56.87
Xianning	63	2013	340000	3556	6747	28974	0.915118	81.32	0.118769	99.7	299.691	0.00721053	2.40599e-05	1120622	36.86	56.2	91
Suizhou	64	2013	310000	3127	5781	25657	1.05306	81.15	0.178571	99.53	267.331	0.00466999	1.74689e-05	292272	43.56	99.9	90
Changsha	65	2013	1430000	24627	35143	99570	1.55727	95.88	0.477565	99.91	560.934	0.0243323	4.33781e-05	11536073	38.98	85.67	96.32
Zhuzhou	66	2013	590000	18485	16214	48736	1.29502	91.99	0.263764	99.65	354.822	0.0117768	3.31907e-05	2269413	41.47	88.86	71.08
Xiangtan	67	2013	290000	7638	5003	49761	1.18779	91.62	0.263505	99.97	578.874	0.0158147	2.73198e-05	1222456	40.42	96.56	87.84
Hengyang	68	2013	630000	21884	25226	27601	1.50939	84.4	0.129788	99.9	513.559	0.00746912	1.45438e-05	1113018	35.07	82.02	72
Shaoyang	69	2013	410000	20081	14601	13986	1.09714	77.52	0.0830261	99.01	388.046	0.00268843	6.92812e-06	1027340	36.02	63.95	79.42
Yueyang	70	2013	470000	13224	12995	43491	1.63969	88.88	0.114107	99.47	376.901	0.00592274	1.57143e-05	1099016	40.55	93	88.95
Changde	71	2013	540000	9092	16235	37314	1.76375	85.7	0.107625	99.72	334.049	0.00472685	1.41502e-05	1217607	43.46	97.96	85.81
Zhangjiajie	72	2013	190000	2014	6448	21383	1.73429	87.55	0.119778	99.22	179.592	0.00345313	1.92276e-05	679974	39.14	97.24	80.74
Yiyang	73	2013	400000	9273	11442	23399	1.33329	80.76	0.120417	99.69	389.61	0.00535714	1.375e-05	1008972	38.8	88.85	92
Yongzhou	74	2013	330000	9915	9280	18868	1.57068	77.59	0.0723579	98.85	279.695	0.00268194	9.58882e-06	899759	36.63	83	80.52
Chenzhou	75	2013	450000	26118	7770	32920	1.14346	90.06	0.104589	99.53	264.761	0.00377676	1.42648e-05	1476211	42.4	47.97	90.24
Loudi	76	2013	400000	13744	10935	25471	1.41977	85.46	0.0959872	99.67	540.347	0.0058088	1.07501e-05	1193643	39.53	98.48	80.33
Huaihua	77	2013	360000	4950	10320	21702	1.85985	85.78	0.06	99.03	186.777	0.00221231	1.18447e-05	793469	35.02	30.19	83.01
Chongqing	78	2013	5050000	80695	165445	37691	1.14429	92.08	0.263533	95.95	407.701	0.0135349	3.3198e-05	30127838	41.66	84	93.2
Chengdu	79	2013	2570000	42537	94188	63977	1.40113	96.13	0.380345	99.47	979.148	0.0435919	4.45202e-05	21102665	40.17	99	87.75
Zigong	80	2013	300000	5075	10381	30352	1.90851	88.08	0.321049	99.73	752.568	0.024305	3.2296e-05	777759	39.5	90.6	90
Panzhihua	81	2013	240000	12513	6257	65001	1.52567	96.52	0.504911	99.68	151.331	0.00937441	6.19464e-05	511624	39.19	17.6	83.2
Luzhou	82	2013	380000	6390	14147	22450	1.33694	86.36	0.186428	99.64	415.495	0.00893838	2.15126e-05	1309177	39.85	90	49.6
Deyang	83	2013	510000	8940	12454	35611	1.78133	86.06	0.130077	99.89	663.283	0.0118088	1.78036e-05	826568	39.83	99.99	85.52
Mianyang	84	2013	650000	6663	9769	26602	1.56448	83.58	0.151352	99.77	270.348	0.00543264	2.0095e-05	1699379	38.09	98.18	83.25
Guangyuan	85	2013	270000	5461	13858	20443	1.05611	81.82	0.113765	99.82	190.178	0.00309178	1.62573e-05	586671	36.86	100	81.28
Suining	86	2013	230000	3226	5402	21605	0.942591	82.01	0.167818	99.9	712.488	0.0142535	2.00053e-05	859934	32.56	99	93.2
Neijiang	87	2013	260000	6444	12216	28735	1.88568	83.51	0.14105	99.68	792.572	0.0107725	1.35918e-05	786448	37.51	90.6	77.21
Leshan	88	2013	410000	10645	8573	31876	1.51656	88.46	0.137135	98.87	279.808	0.00534544	1.91039e-05	1101894	35.13	95.42	80.75
Nanchong	89	2013	550000	5909	11997	21059	1.21702	77.63	0.12253	99.65	608.319	0.00873607	1.4361e-05	2079104	41	81	78.63
Yibin	90	2013	390000	5939	15058	30093	1.47519	85.21	0.103924	99.3	414.739	0.00704694	1.69913e-05	1411341	32.19	91.09	90.36
Guang'an	91	2013	230000	5002	11351	25933	1.25831	82.04	0.0705782	99.46	741.839	0.00739631	9.97024e-06	652547	36.35	74.33	77.35
Dazhou	92	2013	370000	16266	10162	22632	1.27871	78.6	0.0865183	99.12	414.517	0.00409935	9.88947e-06	1005277	32.24	99.81	81.5
Ziyang	93	2013	250000	6704	7512	30514	1.49653	78.48	0.054997	99.08	637.312	0.00540578	8.48216e-06	1369818	39.18	99.32	77.43
Meishan	94	2013	280000	5186	7029	28934	1.17217	83.19	0.0870812	99.7	493.277	0.00633053	1.28336e-05	1303086	37.99	100	60.2
Bazhong	95	2013	150000	3117	7427	12556	0.645865	81	0.0822655	99.02	317.416	0.00227772	7.17581e-06	639940	38.2	95.7	87.25
Ya'an	96	2013	180000	4947	2643	27317	1.47471	84.87	0.15707	99.15	104.347	0.00194072	1.85987e-05	270166	41.54	48.78	88
Guiyang	97	2013	940000	19750	57872	46479	0.688173	96.09	0.51559	99.79	471.342	0.0371752	7.8871e-05	9830870	43.5	60.75	88.88
Liupanshui	98	2013	190000	12508.4	21226.2	27142	0.836177	93.42	0.0883528	99.84	328.223	0.0040468	1.23294e-05	817200	24.6	43.08	74
Zunyi	99	2013	480000	12954	25493	25852	1.01188	86.88	0.0974823	99.68	253.072	0.00205611	8.1246e-06	2390434	41.14	98.8	82.57
Anshun	100	2013	160000	3297	8027	18993	1.45927	85.79	0.16334	98.82	308.19	0.00440272	1.42857e-05	919028	22.99	75.51	78.6
Kunming	101	2013	1330000	16176	9803	52094	1.16504	95.04	0.26368	99.75	414.335	0.0193875	4.67919e-05	12917060	39.4	40.9	92.35
Zhaotong	102	2013	180000	3511	2586	11933	1.15717	80.07	0.0576188	99.33	191.266	0.0016533	8.64399e-06	504134	31.05	39.74	58.35
Qujing	103	2013	370000	12189	6258	24672	1.55162	81.74	0.0987564	99.28	189.171	0.00193254	1.02158e-05	1836862	36.13	62.77	90.45
Yuxi	104	2013	270000	6892	3737	47215	2.80019	89.8	0.0407502	99.28	383.71	0.00238338	6.21142e-06	1046535	36.53	26.76	76.5
Pu'er	105	2013	180000	3511	3338	16488	0.995559	69.94	0.0288207	97.92	141.434	0.000539826	3.81679e-06	467283	41.76	42.5	70.57
Baoshan	106	2013	150000	2255	1954	17500	1.5598	71.42	0.121565	97.92	109.334	0.00134949	1.23428e-05	825183	33.32	90.94	35.54
Lijiang	107	2013	120000	1307	2318	20734	0.849762	83.94	0.0502322	98.44	121.778	0.00109336	8.97833e-06	798734	40.56	91.7	91.68
Lincang	108	2013	140000	1812	927	17631	0.997218	68.67	0.058622	92.58	108.764	0.00077265	7.10393e-06	960368	38.41	79.17	83
Shanghai	1	2014	6720000	42848	3754	104402	3.91948	99.48	0.997776	99.24	2269.24	0.157532	6.94203e-05	32064773	38.43	97.51	89.8
Nanjing	2	2014	2270000	12143	10596	107545	1.62422	97.57	0.882766	99.93	984.819	0.111483	0.000113202	11254900	44.14	91.9	65.4
Wuxi	3	2014	1530000	12885	7222	126389	1.7796	98.32	0.417481	99.87	1031.12	0.0708061	6.8669e-05	12522200	42.9	91.1	87.1
Xuzhou	4	2014	1080000	16967	15063	57655	1.35199	90.46	0.161573	98.67	869.953	0.0216915	2.4934e-05	4688800	43.26	99	86.5
Changzhou	5	2014	1170000	10705	6769	104423	1.4809	97.18	0.353201	99.92	843.092	0.0466148	5.52903e-05	6815300	42.97	98.2	89.1
Suzhou	6	2014	2960000	11855	39432	129925	2.27302	98.52	0.382892	99.99	763.659	0.051668	6.76584e-05	17644400	42.18	96.7	79.6
Nantong	7	2014	1290000	11129	9998	77457	1.45075	93.99	0.147655	99.71	727.652	0.0179979	2.47342e-05	6789200	42.59	98.3	86.2
Lianyungang	8	2014	680000	8406	5433	44277	1.14524	86.68	0.149953	98.15	691.399	0.0210112	3.03894e-05	1892800	40.01	93.7	70.1
Huai'an	9	2014	590000	5572	8435	50736	1.36735	88.31	0.221399	99.19	558.624	0.0149551	2.67714e-05	3576600	40.92	99.5	77.6
Yancheng	10	2014	920000	5093	9440	53115	1.39408	87.24	0.126952	97.86	489.339	0.00653653	1.33579e-05	3796400	40.52	93.9	75.6
Yangzhou	11	2014	830000	6504	4792	82654	1.53017	93.86	0.223542	99.94	699.894	0.0205735	2.93952e-05	3604400	43.61	92.3	84.4
Zhenjiang	12	2014	620000	6905	4461	102652	1.51817	96.27	0.292393	99.74	708.594	0.0348958	4.92466e-05	3190500	42.48	98.6	79.9
Taizhou	13	2014	750000	2487	8895	72706	1.53408	93.8	0.161436	99.81	878.694	0.0171678	1.95379e-05	2855400	40.66	98.3	63.4
Suqian	14	2014	550000	3797	6734	39963	1.23824	87.24	0.109179	99.9	681.253	0.00921281	1.35233e-05	3771400	42.33	94	83
Hangzhou	15	2014	2790000	23202	17431	103813	1.85882	97.02	0.397932	99.96	431.309	0.0283171	6.56538e-05	23010823	40.57	91.1	93.87
Jiaxing	16	2014	1420000	9861	9594	73458	1.50936	95.68	0.123126	99.92	889.144	0.0285543	3.21143e-05	5257184	42.94	96.01	90.37
Huzhou	17	2014	880000	7463	6244	66917	1.57371	93.85	0.201137	99.95	453.265	0.0170395	3.75929e-05	3427487	48.32	96.59	91.98
Zhoushan	18	2014	410000	5621	2895	88746	1.05659	90.06	0.514769	99.87	670.103	0.0422131	6.29949e-05	2257982	38.51	99.8	63.26
Jinhua	19	2014	1950000	7811	11980	59056	2.01168	95.69	0.0997685	99.96	434.199	0.00717236	1.65186e-05	3676682	37.55	97.2	86.21
Shaoxing	20	2014	1540000	10091	9721	86136	1.85096	95.45	0.217223	99.98	535.089	0.0231598	4.32822e-05	6135118	43.64	97.2	87.89
Wenzhou	21	2014	2610000	7681	20385	47118	1.40954	97.26	0.169362	99.94	674.43	0.0178533	2.64717e-05	8088763	38.25	98.15	87.25
Taizhou	22	2014	1680000	9628	12931	56208	1.91818	93.63	0.163038	99.93	634.47	0.013548	2.13532e-05	4960473	44.79	95.32	88.92
Lishui	23	2014	510000	4915	4479	49459	1.5814	91.58	0.0575837	99.57	153.602	0.00198751	1.29394e-05	1576262	44.59	95.34	81.09
Quzhou	24	2014	510000	8877	5112	43740	1.42577	92.59	0.114939	99.88	289.09	0.00779084	2.69496e-05	951665	41.45	94.55	80.05
Ningbo	25	2014	2810000	21918	12144	98362	1.9076	96.37	0.25543	99.97	594.743	0.0314344	5.28537e-05	13281390	38.28	90.76	81.11
Xuancheng	26	2014	360000	10837	6889	35726	0.804854	87.15	0.0847034	98.64	227.24	0.00406075	1.78699e-05	2017719	41.28	85.18	95.15
Suzhou	27	2014	960000	27383	7719	20895	1.20589	77.23	0.069329	99.09	646.242	0.00722507	1.11801e-05	1823318	44.09	65.71	85.95
Chuzhou	28	2014	520000	25446	8554	30562	0.972954	82.37	0.080516	97.03	332.643	0.00614087	1.84609e-05	3054657	40.54	96.56	96.24
Chizhou	29	2014	190000	4420	3953	36267	0.961211	86.74	0.168867	99.17	194.149	0.00446446	2.2995e-05	1041175	42.3	85.22	92.24
Fuyang	30	2014	600000	53818	12697	15303	1.47673	76.7	0.0688986	99.37	1075.49	0.0114239	1.0622e-05	2156656	33.98	99.79	86.78
Lu'an	31	2014	370000	28460	15298	19211	1.09165	80.36	0.0531575	97.15	391.597	0.00392956	1.00347e-05	1822747	38.99	73.5	90.1
Hefei	32	2014	1110000	36208	16841	67689	0.976978	95.13	0.282562	99.95	622.805	0.0351245	5.63973e-05	11273561	45.2	93.02	87.59
Bengbu	33	2014	410000	24221	6614	35542	0.925261	84.5	0.215818	99.9	623.593	0.0213779	3.42819e-05	4069641	38.81	94.87	93.1
Huainan	34	2014	370000	12361	4266	33361	1.04508	91.2	0.435374	99.34	941.95	0.0410217	4.35497e-05	1105001	39.72	89.1	87.94
Tongling	35	2014	180000	3533	1809	97193	0.933185	98.24	0.512331	98.53	614.488	0.0575937	9.37263e-05	1327634	46.6	83.16	90.14
Maanshan	36	2014	380000	8414	5079	60091	0.796015	94.22	0.259727	99.68	561.126	0.0227217	4.0493e-05	2455835	43.78	71.06	87.83
Huaibei	37	2014	350000	14473	3471	35324	0.903427	92.37	0.373572	100	785.48	0.0292776	3.72736e-05	1524034	44.62	92.77	90.18
Wuhu	38	2014	630000	12078	7439	64039	0.965272	94.89	0.265462	99.92	638.068	0.0265516	4.16125e-05	4790128	39.34	93.32	89.96
Anqing	39	2014	540000	18690	15922	28808	1.10723	86.25	0.100741	95.49	403.129	0.00551876	1.36898e-05	1469427	42.2	96.54	86.01
Huangshan	40	2014	220000	7779	5928	37306	0.919335	89.23	0.21977	99.19	150.607	0.00638422	4.239e-05	1367274	46.79	74.79	92.13
Bozhou	41	2014	350000	27036	8927	17769	1.35755	77.99	0.0536097	99.9	744.514	0.00633728	8.51198e-06	2090596	36.31	99.45	94.48
Nanchang	42	2014	1200000	11734	3831	70373	1.06805	95.56	0.439366	99.63	699.406	0.0353958	5.06085e-05	4140682	42.08	95.91	91
Jingdezhen	43	2014	240000	1872	1896	45438	1.18581	92.52	0.290107	96.84	318.951	0.0149553	4.68892e-05	369684	51.65	98.72	74
Pingxiang	44	2014	240000	5245	7499	45867	0.954596	93.24	0.212513	99.69	517.358	0.0132785	2.5666e-05	371730	40.51	97.09	82.3
Jiujiang	45	2014	690000	11415	9651	37097	0.982201	92.32	0.123153	98.34	268.949	0.00538945	2.0039e-05	1291834	51.07	60.38	86.61
Xinyu	46	2014	220000	16156	1313	77730	1.20325	93.99	0.368275	99.64	384.833	0.0232851	6.0507e-05	286231	50.8	89.53	95.64
Yingtan	47	2014	180000	10881	1679	53011	1.3075	92.16	0.172025	99.94	356.461	0.00941011	2.63987e-05	449443	41.34	86.1	86.5
Ganzhou	48	2014	1000000	17089	8629	21708	1.14596	84.67	0.0975058	98.79	241.9	0.00346803	1.43366e-05	2303368	39.93	82.05	58.03
Yichun	49	2014	550000	17608	5074	27764	1.1241	85.28	0.0728509	98.66	319.049	0.0036426	1.14171e-05	1107259	43.5	89.86	93.18
Shangrao	50	2014	440000	19816	9663	23221	1.15403	86.24	0.0506532	98.61	339.213	0.00218332	6.43642e-06	1254844	46.68	18.97	90.32
Ji'an	51	2014	530000	10205	6143	25486	0.977546	83.58	0.0713879	97.27	208.322	0.00209825	1.00721e-05	661003	45.75	97.6	86.17
Fuzhou	52	2014	430000	15031	4430	26119	1.08307	83.24	0.121006	99.11	227.406	0.00310655	1.36608e-05	988831	46.9	89.23	92.19
Wuhan	53	2014	3900000	28083	12748	98000	1.44624	96.53	0.573214	99.82	965.457	0.0644894	6.67968e-05	23536263	39.21	98.71	93
Huangshi	54	2014	430000	5365	3188	49796	1.06008	91.38	0.316937	99.58	578.442	0.0158193	2.73482e-05	1157665	39.1	93.42	90.6
Shiyan	55	2014	630000	5306	3524	35604	1.15428	87.41	0.143516	98.86	146.537	0.00334291	2.28127e-05	908044	40.41	39.82	90.83
Jingzhou	56	2014	830000	7085	9158	25774	0.942333	76.56	0.0942749	96.57	467.054	0.00522732	1.11921e-05	1341739	39.26	38.21	88.4
Yichang	57	2014	720000	8510	9536	76369	1.26757	88.78	0.2	99.61	189.907	0.00768355	4.04595e-05	1945976	41.35	62.88	90.67
Xiangyang	58	2014	480000	24842	9602	55924	1.27814	87.17	0.147305	99.15	301.871	0.00677346	2.24383e-05	3309413	40.12	97.7	75.88
Ezhou	59	2014	170000	1614	2404	64851	0.99936	88.18	0.374501	99.95	691.343	0.0401443	5.80672e-05	199113	32.44	88.75	81.97
Jingmen	60	2014	350000	6790	3945	45378	1.1012	84.89	0.141026	98.17	242.099	0.00443647	1.8325e-05	1239792	39.94	91.1	84.87
Xiaogan	61	2014	440000	3058	6473	27891	0.913545	81.39	0.076089	99.01	590.011	0.0047138	7.98935e-06	1363527	36.83	61.79	80.9
Huanggang	62	2014	650000	6897	9593	23128	0.880285	75.53	0.0392501	96.65	424.701	0.00299135	7.04343e-06	1742698	33.55	91.44	85
Xianning	63	2014	430000	4310	6132	38770	0.839391	82.16	0.122462	99.72	304.071	0.00743513	2.44519e-05	1091371	37.68	54.71	91
Suizhou	64	2014	340000	3388	6016	33156	0.941	82.02	0.179697	99.55	266.812	0.00466999	1.75029e-05	339771	43.62	99.9	90
Changsha	65	2014	1530000	27098	9765	107683	1.43951	96.01	0.475946	99.93	568.213	0.0249145	4.38472e-05	13104995	40.13	85.5	99.8
Zhuzhou	66	2014	570000	16434	15006	54741	1.17632	92.28	0.270008	99.7	351.402	0.0119988	3.41454e-05	2353310	41.6	90.12	94.46
Xiangtan	67	2014	360000	4880	3144	55968	1.04471	91.86	0.269914	99.38	582.069	0.0159305	2.73688e-05	1471285	40.93	98.15	89.82
Hengyang	68	2014	660000	16733	20252	32934	1.35627	85.01	0.125774	99.89	517.219	0.00807293	1.56083e-05	1382922	34.31	87.27	72.3
Shaoyang	69	2014	520000	23061	17740	17498	0.995138	78.47	0.0850794	99.03	393.183	0.00278445	7.08181e-06	1300072	38.79	66	75.44
Yueyang	70	2014	590000	15010	11844	47862	1.49114	89.2	0.118054	99.5	379.122	0.00625925	1.65099e-05	1317790	40.88	88.2	88.27
Changde	71	2014	750000	10062	10984	43215	1.62442	86.56	0.110071	99.69	321.893	0.00460603	1.43092e-05	1240500	43.66	97.42	86.09
Zhangjiajie	72	2014	200000	2426	6216	27051	1.63421	88.4	0.121092	99.3	180.853	0.00346364	1.91517e-05	587502	39.5	97.3	80.4
Yiyang	73	2014	410000	8320	11075	28596	1.21589	81.51	0.118171	99.78	392.208	0.00576299	1.46937e-05	1011242	37.77	84.98	93
Yongzhou	74	2014	380000	6334	8650	24295	1.07509	78.32	0.0722301	98.84	283.423	0.00269721	9.51656e-06	929817	40.76	82.2	83.23
Chenzhou	75	2014	490000	23766	10415	39999	1.03197	90.45	0.106573	99.51	268.225	0.00396184	1.47706e-05	1620306	44.3	48.5	92.3
Loudi	76	2014	440000	10385	8894	31509	1.2896	85.53	0.0955271	99.67	548.65	0.00581453	1.05979e-05	1097111	39.93	97	68.47
Huaihua	77	2014	400000	4997	11099	24368	1.38748	85.51	0.0620932	98.97	189.349	0.00223399	1.17983e-05	1018686	35.1	89	87.85
Chongqing	78	2014	5400000	81206	63630	47850	1.08823	92.56	0.286567	96.22	409.741	0.0149494	3.64849e-05	36302331	40.6	84.49	92.25
Chengdu	79	2014	2880000	27092	15179	70019	1.51904	96.45	0.390311	99.94	998.845	0.0498375	4.98951e-05	22208023	35.86	97.44	94.23
Zigong	80	2014	350000	4538	6000	39145	1.88544	88.66	0.321212	99.73	753.253	0.0249669	3.31455e-05	1012275	40	82.44	90.22
Panzhihua	81	2014	270000	10957	2946	70646	1.49438	96.66	0.502592	99.7	151.196	0.00973652	6.43968e-05	751962	39.57	20	26.92
Luzhou	82	2014	530000	6819	8447	29655	1.0703	87.31	0.187522	99.79	415.904	0.00924894	2.22382e-05	1925603	39.86	97.01	49.69
Deyang	83	2014	670000	9749	7268	43091	1.73985	86.85	0.131185	99.88	664.016	0.0122027	1.83771e-05	952305	39.96	99.98	86.94
Mianyang	84	2014	790000	4733	7251	33558	1.52813	84.32	0.152223	99.82	271.039	0.00582774	2.15015e-05	2107355	38.5	99.56	84.29
Guangyuan	85	2014	340000	4933	2101	22117	1.07962	83.07	0.114834	99.6	190.117	0.00330023	1.73589e-05	833224	37.35	100	87.5
Suining	86	2014	320000	3648	4120	24691	0.909423	82.8	0.167403	99.91	714.366	0.0142592	1.99606e-05	863555	33.49	100	93.76
Neijiang	87	2014	370000	2498	9940	31024	1.98642	84.22	0.148216	99.73	791.086	0.0122823	1.55258e-05	1154264	37.5	86.15	87.33
Leshan	88	2014	430000	10592	5703	37125	1.45072	88.81	0.139753	98.9	279.572	0.00572978	2.04948e-05	1260719	33.3	96.09	82.41
Nanchong	89	2014	550000	5231	8115	22639	1.17327	78.35	0.123847	99.68	608.319	0.00905666	1.4888e-05	2291398	42.04	99	81.79
Yibin	90	2014	420000	5823	6939	32318	1.30077	85.67	0.130705	99.34	417.678	0.00606058	1.45102e-05	1718572	38.31	73.45	81.25
Guang'an	91	2014	300000	3496	7277	28489	1.15445	83.07	0.061289	99.49	743.889	0.00749093	1.007e-05	1221080	40.52	33.54	100
Dazhou	92	2014	490000	11331	6715	24411	1.17335	79.41	0.0906554	99.32	414.818	0.00436822	1.05304e-05	949806	30.25	98.9	65.96
Ziyang	93	2014	290000	4795	7402	33592	1.31642	79.77	0.0553519	99.01	637.312	0.00561558	8.81135e-06	1647709	39.11	99.36	89.24
Meishan	94	2014	410000	5526	6543	31664	1.03916	84.19	0.129292	99.64	494.398	0.00848459	1.71615e-05	1511190	35.05	100	61.21
Bazhong	95	2014	240000	3000	6832	13756	0.539936	82.34	0.0866092	99.18	311.641	0.00273814	8.78622e-06	886528	38.25	95.18	88.31
Ya'an	96	2014	240000	5058	2987	30052	1.15654	85.6	0.158842	99.25	104.48	0.00202845	1.94148e-05	254579	41.48	93.14	68.92
Guiyang	97	2014	1050000	25007	69659	55018	1.06901	95.68	0.510473	99.83	476.066	0.0371752	7.80883e-05	10176000	43.5	48.86	95.2
Liupanshui	98	2014	230000	8948	3707	36228	0.780328	92.73	0.0913798	99.86	331.148	0.00428687	1.29455e-05	879100	23.25	54.4	75.74
Zunyi	99	2014	590000	24430	49757	30484	0.913299	85.73	0.0994282	99.68	255.835	0.0021455	8.38628e-06	3166212	39.42	94.33	83.82
Anshun	100	2014	190000	5307	7845	22569	1.21704	84.89	0.160862	98.72	312.938	0.00482141	1.54069e-05	954984	23.09	98	79.4
Kunming	101	2014	1320000	25467	8173	56236	1.18317	95.11	0.419607	99.79	419.189	0.0199172	4.75136e-05	14926246	40.36	36.87	90.15
Zhaotong	102	2014	220000	3831	2102	12480	1.21774	79.39	0.0588249	99.21	192.647	0.0017803	9.24127e-06	756032	24.41	42.1	65.4
Qujing	103	2014	380000	13771.5	6346	27529	1.41636	81.19	0.101362	99.3	190.451	0.00197682	1.03797e-05	1631752	36.16	63.14	100
Yuxi	104	2014	290000	9777	2097	50511	2.31429	89.63	0.0336474	99.2	388.878	0.0019228	4.94448e-06	1114551	40.67	36.13	80.23
Pu'er	105	2014	200000	3883	3358	18422	1.14215	71.16	0.0294354	98.97	142.448	0.000539826	3.78964e-06	487021	41.84	43.4	80
Baoshan	106	2014	170000	3625	2248	19566	1.30507	72.37	0.120833	98.05	109.996	0.0014768	1.34259e-05	712991	34.21	76.61	86.5
Lijiang	107	2014	140000	2545	3393	20663	0.924755	83.12	0.0545311	99.06	119.61	0.00109336	9.14106e-06	557247	40.6	89	85.15
Lincang	108	2014	130000	3109	984	18710	0.823529	69.31	0.0619397	93.35	109.568	0.000801016	7.31066e-06	1248152	38.69	79.98	80
Shanghai	1	2015	6950000	40627	3766	111081	3.95683	99.57	0.998517	99.19	2275.62	0.157507	6.92149e-05	34689415	38.5	96.15	91
Nanjing	2	2015	2420000	12365	10892	118171	1.79152	97.61	0.89019	99.92	991.954	0.114661	0.000115591	14290194	44.47	90.5	64.49
Wuxi	3	2015	1630000	12716	6247	130938	1.74249	98.39	0.439447	99.87	1039.33	0.0711973	6.85028e-05	9916634	42.98	94.4	89.4
Xuzhou	4	2015	1160000	16909	13347	61511	1.24701	90.51	0.165918	98.68	874.373	0.0216915	2.4808e-05	4702244	43.73	99.4	88.21
Changzhou	5	2015	1240000	10668	5856	112221	1.5514	97.22	0.411676	99.92	848.239	0.057253	6.74963e-05	5080400	43.08	98.32	90.39
Suzhou	6	2015	3200000	11814	34110	136702	2.43135	98.51	0.384957	99.99	770.486	0.0529387	6.87081e-05	18649472	42.37	98.11	82.55
Nantong	7	2015	1350000	11091	8859	84236	1.40502	94.23	0.148389	99.72	726.865	0.0194066	2.6699e-05	6909400	42.77	98.87	91.58
Lianyungang	8	2015	730000	8215	4700	48416	1.04009	86.91	0.188461	98.23	696.73	0.0270519	3.88269e-05	2054236	40.14	93.4	78.4
Huai'an	9	2015	640000	5553	7297	56460	1.24593	88.79	0.221242	99.25	562.762	0.0154536	2.74604e-05	2836904	41.3	97.3	79.28
Yancheng	10	2015	980000	4977	8364	58299	1.24893	87.74	0.146082	98.08	489.061	0.00840884	1.71938e-05	3676848	41.1	95.56	81.75
Yangzhou	11	2015	880000	6419	4146	89647	1.40605	93.98	0.206801	99.95	699.621	0.0212411	3.03609e-05	3781753	43.71	97.5	85.45
Zhenjiang	12	2015	660000	6815	3859	110351	1.37835	96.21	0.292193	99.85	707.474	0.0358073	5.06129e-05	3557794	42.78	95.18	81.4
Taizhou	13	2015	790000	2478	7882	79479	1.36906	94.07	0.163592	99.83	877.57	0.0180923	2.06163e-05	2455676	41.43	98.51	64.43
Suqian	14	2015	580000	3711	5967	43853	1.15619	87.86	0.115474	99.91	687.799	0.00993665	1.4447e-05	3625259	42.62	95.51	83.65
Hangzhou	15	2015	2950000	23800	16591	112230	1.80879	97.13	0.458973	99.96	435.979	0.0304947	6.99454e-05	24720743	40.43	88.6	94.28
Jiaxing	16	2015	1480000	9933	8822	76850	1.39939	96.05	0.130308	99.93	892.669	0.0295734	3.31292e-05	4584133	43.33	94.37	90.19
Huzhou	17	2015	1040000	7819	5976	70894	1.48596	94.13	0.20022	99.97	453.11	0.0176804	3.90201e-05	3233875	48.33	97.87	92.5
Zhoushan	18	2015	479800	6519	2916	95113	0.963067	89.84	0.516947	97.73	669.141	0.0427148	6.38353e-05	1935938	38.55	99.6	64.8
Jinhua	19	2015	1960000	8233	12908	62480	1.85296	95.85	0.099772	99.95	436.931	0.00732956	1.67751e-05	3502163	40.12	94.95	88.52
Shaoxing	20	2015	1650000	10866	9899	90003	1.72909	95.55	0.21902	99.99	535.222	0.024085	4.50001e-05	6226472	42.54	96.9	90.57
Wenzhou	21	2015	2880000	8566	19198	50790	1.3361	97.2	0.178092	99.94	671.365	0.0197302	2.93882e-05	7662865	37.18	97.96	89.73
Taizhou	22	2015	1790000	9990	12064	58917	1.78046	93.53	0.164304	99.95	634.885	0.014855	2.33979e-05	4386861	42.3	97.58	90.95
Lishui	23	2015	570000	4982	4017	51676	1.46808	91.72	0.0577371	99.71	153.995	0.00201757	1.31016e-05	1582693	44.84	95.14	82.61
Quzhou	24	2015	570000	8936	4687	53847	1.29941	92.63	0.114986	99.88	289.859	0.00804862	2.77674e-05	995114	40.69	92.79	83.68
Ningbo	25	2015	3020000	22906	9430	102374	1.77598	96.44	0.257889	99.98	597.565	0.0327944	5.48801e-05	12288427	38.31	94.8	79.44
Xuancheng	26	2015	430000	11017	6915	37610	0.756961	87.51	0.0850866	98.68	227.361	0.00422318	1.85747e-05	1848472	41.46	90.46	96.34
Suzhou	27	2015	1130000	20791	5571	22415	1.09038	78.29	0.0746255	97	653.496	0.00754603	1.15472e-05	2198068	44.5	68.92	85.85
Chuzhou	28	2015	640000	26063	8707	32634	0.895783	83.03	0.0811027	97.26	332.243	0.00620302	1.86701e-05	3344286	41.77	96.36	88.55
Chizhou	29	2015	230000	4468	4024	38014	0.907089	87.05	0.167811	99.19	192.416	0.00439695	2.28513e-05	828224	42.43	93.97	93.58
Fuyang	30	2015	680000	54526	13221	16121	1.26117	77.41	0.0709922	99.39	1030.49	0.0120083	1.1653e-05	2647769	33.99	99.26	88.41
Lu'an	31	2015	520000	28855	15526	21524	1.02317	82.25	0.0544773	97.98	390.092	0.00403826	1.03521e-05	1822913	41.32	75.84	91.9
Hefei	32	2015	1870000	27578	11211	73102	0.967253	95.35	0.292301	99.95	627.104	0.0382875	6.10545e-05	12591353	42.93	91.65	92.12
Bengbu	33	2015	490000	19448	3337	38267	1.2173	84.95	0.2148	99.9	632.415	0.0231894	3.6668e-05	4285989	38.88	96.36	93.53
Huainan	34	2015	450000	12522	4424	26398	0.97973	87.62	0.436759	98.23	952.786	0.0417957	4.38668e-05	1158611	40.05	86.1	88.55
Tongling	35	2015	210000	3563	1708	57387	0.857633	94.82	0.562331	98.03	614.488	0.0631807	0.000102818	1222041	45.8	90.58	92.07
[truncated: 505 more rows]
